# Supplementary material for: MBMethPred: a computational framework for the accurate classification of childhood medulloblastoma subgroups using data integration and AI-based approaches
Source: Front Genet. 2023 Sep 7;14:1233657. doi: 10.3389/fgene.2023.1233657 (PMC10513500; doi:10.3389/fgene.2023.1233657)
Supplement: Supplementary file 1 [file Table2.xlsx]

## Sheet: Supplementary Data S2
Supplementary Data S2: Significant survival markers ( Log rank test p<0.05) Survival biomarkers with their statistical values and annotations. The coloumn PH_test_Pvalue indicate cox proportional hazard assumption.
CpG	HR	CI	Wald_Pvalue	PH_test_Pvalue	LR_test_pvalue	Best_split	Chr	Position	Island	Gene
cg10278213	2.237	(1.535;3.258)	2.74441963033765e-05	0.065	2.1957650793912e-09	mean	chr16	88966229	Island	CBFA2T3
cg12313892	0.312	(0.165;0.591)	0.000347798321174466	0.735	4.61078786105339e-09	q75	chr15	70169052	OpenSea
cg03082523	0.459	(0.313;0.672)	6.47288144826456e-05	0.001	4.82254372283458e-09	mean	chr1	3155965	N_Shore	PRDM16
cg15327559	2.358	(1.484;3.747)	0.000282896281163017	0.179	1.05642641886083e-08	q25	chr1	180925922	S_Shelf
cg15945867	2.08	(1.366;3.166)	0.000638974001768574	0.04	1.7650849438445e-08	q25	chr17	73887244	Island	TRIM65
cg04372823	2.037	(1.386;2.994)	0.000290816201740494	0.022	1.92541318099312e-08	median	chr16	85690940	OpenSea	KIAA0182
cg01477253	2.097	(1.358;3.237)	0.000835464297783999	0.611	2.66187087436805e-08	q25	chr2	74885882	S_Shelf	SEMA4F
cg08624648	2.073	(1.325;3.242)	0.00140565891049178	0.42	4.46728375297566e-08	q25	chr6	31651029	Island
cg24381587	0.505	(0.334;0.762)	0.0011299299358058	0.001	4.90963113442256e-08	mean	chr1	158736312	OpenSea	OR6N1
cg00755950	0.459	(0.287;0.734)	0.0011470715103976	0.057	5.36949294483696e-08	q25	chr2	69910490	OpenSea
cg06153925	2.05	(1.308;3.212)	0.00175162720217661	0.01	5.44974634728126e-08	q25	chr17	78755379	OpenSea	RPTOR
cg26665035	0.541	(0.373;0.785)	0.00120404282179001	0.524	5.94119695157553e-08	q25	chr11	2919763	N_Shelf	SLC22A18AS;SLC22A18
cg07706515	2.121	(1.319;3.41)	0.00192185893833163	0.018	7.70303397343807e-08	q25	chr7	4830907	N_Shore	KIAA0415
cg06364159	2.098	(1.306;3.372)	0.00220168893205898	0.182	8.14343063125208e-08	q25	chr2	234216155	OpenSea	SAG
cg02381965	2.048	(1.287;3.259)	0.00248350354511503	0.065	8.91082075284498e-08	q25	chr2	3418480	OpenSea	TTC15
cg18121224	1.901	(1.231;2.938)	0.00379612643208618	0.785	9.5466837053981e-08	q25	chr5	176559563	Island	NSD1
cg17857827	1.918	(1.268;2.903)	0.00204821823661982	0.021	9.72616779533581e-08	q75	chr1	35899537	OpenSea	KIAA0319L
cg00583535	0.428	(0.242;0.757)	0.00353882183145101	0.257	1.01134330104484e-07	median	chr1	201159906	OpenSea	IGFN1
cg07536144	0.513	(0.323;0.815)	0.00468963951567622	0.774	1.0135887996122e-07	q75	chr4	26030582	Island
cg13507269	1.9	(1.228;2.939)	0.00393334008689415	0.808	1.03583373980909e-07	q25	chr2	214588134	OpenSea	SPAG16
cg25619461	2.043	(1.254;3.329)	0.00413049588781263	0.122	1.04767302701102e-07	q25	chr1	226617992	OpenSea
cg02641801	0.413	(0.229;0.745)	0.00329252550359954	0.397	1.16625286868257e-07	q75	chr2	26213508	OpenSea
cg04285855	1.964	(1.254;3.076)	0.00317893923785938	0.11	1.17869563688143e-07	median	chr14	105794185	N_Shelf	PACS2
cg21770322	1.897	(1.217;2.957)	0.00471776457487628	0.043	1.2314227787872e-07	q25	chr7	97807741	OpenSea	LMTK2
cg05155595	1.819	(1.203;2.75)	0.00460210071810442	0.914	1.36294711514418e-07	q25	chr2	70008161	OpenSea	ANXA4
cg20390613	0.581	(0.402;0.84)	0.00389139236702619	0.136	1.64053868432772e-07	q25	chr1	12678355	Island	DHRS3
cg04415114	0.465	(0.273;0.792)	0.0048569408541918	0.239	1.73889089544601e-07	median	chr1	20726674	OpenSea
cg20373544	0.468	(0.272;0.804)	0.00594271342742087	0.725	1.79435152170287e-07	q75	chr2	202814226	OpenSea
cg11070419	0.614	(0.434;0.867)	0.00561050846050224	0.168	1.9516836525721e-07	median	chr1	207277210	OpenSea	C4BPA
cg19938436	1.766	(1.179;2.647)	0.00584931862164176	0.052	2.00411509755238e-07	median	chr1	170278698	OpenSea
cg07915884	0.526	(0.33;0.836)	0.00658633812646225	0.013	2.0562011417345e-07	q75	chr1	245474048	OpenSea	KIF26B
cg19351954	0.528	(0.332;0.841)	0.00722383803619832	0.676	2.13471813685715e-07	median	chr7	156259207	OpenSea
cg25764120	1.88	(1.194;2.961)	0.00640659059188594	0.005	2.14804265094366e-07	median	chr1	56192381	OpenSea
cg15546227	0.565	(0.378;0.845)	0.00540086628588815	0.639	2.3494309504876e-07	median	chr1	61546247	N_Shelf	NFIA
cg26589485	1.822	(1.155;2.874)	0.00985513634260013	0.027	2.3743193227758e-07	q25	chr17	1838439	N_Shore	RTN4RL1
cg10816626	0.531	(0.329;0.855)	0.00927920762545697	0.167	2.45484336358399e-07	q75	chr1	10711457	N_Shelf	CASZ1
cg02928345	0.445	(0.247;0.803)	0.00720431426283197	0.204	2.54079075651301e-07	q25	chr1	224411698	OpenSea
cg23716141	1.857	(1.171;2.946)	0.00856761203070881	0.013	2.67390086128262e-07	q25	chr17	75360477	OpenSea	SEPT9
cg00675156	0.509	(0.311;0.835)	0.00750011185232588	0.13	2.68451575465207e-07	median	chr17	46871867	OpenSea	TTLL6
cg10074347	1.774	(1.145;2.749)	0.0102359931790055	0.002	2.72555072195659e-07	q25	chr7	2182153	N_Shelf	MAD1L1
cg02451443	1.838	(1.156;2.922)	0.0100368468293965	0.073	2.92622542409672e-07	q25	chr17	75052257	Island
cg09174555	0.625	(0.438;0.893)	0.00992397209229205	0	3.03888948209089e-07	median	chr1	153364020	OpenSea	S100A8
cg06010390	1.752	(1.129;2.718)	0.0123691476433006	0.107	3.06011968240347e-07	q25	chr7	101849120	OpenSea	CUX1
cg19739126	0.541	(0.329;0.891)	0.0158318234272827	0.068	3.21557727519689e-07	q75	chr1	24592834	OpenSea
cg25497487	1.769	(1.126;2.779)	0.0133755268102014	0.039	3.30188309501638e-07	q25	chr22	25615355	OpenSea	CRYBB2
cg27485596	0.607	(0.409;0.901)	0.0132750399153351	0.166	3.3838195773393e-07	q75	chr13	111829530	OpenSea	ARHGEF7
cg07366503	0.552	(0.35;0.871)	0.0105715522706113	0.31	3.46084767700728e-07	mean	chr1	228330085	S_Shore	GUK1
cg09326084	2.136	(1.165;3.918)	0.0141432923427644	0.223	3.52892327144593e-07	q25	chr10	1692910	OpenSea	ADARB2
cg11810135	0.594	(0.396;0.891)	0.0119077132788636	0	3.58275052655977e-07	mean	chr1	157771971	OpenSea	FCRL1
cg05854601	2.273	(1.195;4.324)	0.0122888457365598	0.002	3.84840043094586e-07	q25	chr2	40351367	OpenSea	SLC8A1
cg14188346	1.628	(1.103;2.401)	0.0140472367253281	0.3	3.92250360504223e-07	median	chr9	98811640	OpenSea
cg14028856	0.488	(0.272;0.874)	0.0157896043407819	0.067	3.92734393947967e-07	mean	chr1	41845592	N_Shore
cg15924868	0.538	(0.322;0.9)	0.0182885895260409	0	3.93188439405851e-07	q75	chr11	2322674	OpenSea	C11orf21;TSPAN32
cg23238315	0.569	(0.364;0.891)	0.0136625596053038	0.796	3.93560919053319e-07	mean	chr7	156259194	OpenSea
cg14200127	0.577	(0.369;0.901)	0.0156766687801935	0.034	4.01098666316145e-07	q75	chr1	97604182	OpenSea	DPYD
cg06495401	0.593	(0.387;0.908)	0.0163712145801446	0.281	4.10253348376849e-07	median	chr2	109559412	S_Shore	EDAR
cg17140222	1.697	(1.093;2.634)	0.0184927559963671	0.091	4.11910819620093e-07	q25	chr1	52385047	OpenSea	RAB3B
cg05905586	0.574	(0.365;0.902)	0.0160922826544055	0.586	4.1638914136113e-07	q75	chr5	81048305	S_Shore	SSBP2
cg16314254	1.62	(1.104;2.377)	0.0136854887763355	0.192	4.19080802241811e-07	mean	chr1	230249965	OpenSea	GALNT2
cg21872383	1.741	(1.092;2.776)	0.0197357864766794	0.089	4.34258862324892e-07	q25	chr14	91752093	N_Shelf	CCDC88C
cg06100240	0.631	(0.436;0.914)	0.0147601912160559	0.009	4.51087874602154e-07	median	chr1	158465870	OpenSea
cg20162822	1.679	(1.112;2.536)	0.0137623750896033	0.007	4.57671282146598e-07	q75	chr17	1658265	S_Shore	SERPINF2
cg03130248	0.584	(0.373;0.912)	0.0180842024873196	0.001	4.69192663286669e-07	q75	chr1	245524538	OpenSea	KIF26B
cg08933467	0.592	(0.385;0.911)	0.0172378938828848	0.008	4.80936934128779e-07	mean	chr1	157776690	OpenSea	FCRL1
cg00783712	1.581	(1.086;2.301)	0.0166951607887319	0.742	4.94128880205383e-07	q75	chr1	239974513	OpenSea	CHRM3
cg18196463	1.679	(1.083;2.603)	0.0204524955268719	0.049	5.03733047022613e-07	q25	chr5	1069235	S_Shore	SLC12A7
cg00539322	1.688	(1.085;2.627)	0.0202952588300376	0.58	5.31687811373697e-07	q25	chr2	234216360	OpenSea	SAG
cg08151442	0.526	(0.301;0.918)	0.0238779150304605	0.055	5.47172292219806e-07	mean	chr2	238632428	OpenSea	LRRFIP1
cg14567917	2.515	(1.212;5.217)	0.0132717128110872	0.648	5.69793696740188e-07	q25	chr10	77542314	OpenSea	C10orf11
cg06419268	0.543	(0.322;0.913)	0.0212688575798963	0.029	5.86434880372287e-07	median	chr1	206879950	OpenSea	MAPKAPK2
cg00334063	1.577	(1.059;2.35)	0.0250805150598964	0.636	5.98826169785037e-07	median	chr3	147106010	N_Shelf	ZIC4
cg04064828	1.676	(1.068;2.63)	0.0247728124146743	0.024	6.18009859149704e-07	q25	chr10	134002751	S_Shore	DPYSL4
cg07537147	0.603	(0.396;0.918)	0.018217574920632	0.183	6.26316279380395e-07	median	chr12	110271031	Island	TRPV4
cg16926809	0.615	(0.403;0.94)	0.0247513114685876	0.252	6.27340455655246e-07	q75	chr1	10732464	OpenSea	CASZ1
cg00023024	0.647	(0.445;0.94)	0.0222900220439378	0.311	6.36417953373983e-07	mean	chr1	23521272	OpenSea	HTR1D
cg00495988	1.562	(1.062;2.297)	0.0236357200302333	0.098	6.38836256904876e-07	median	chr2	220348803	N_Shore	SPEG
cg13794641	0.56	(0.326;0.96)	0.0350769012959314	0.846	6.56484266063153e-07	median	chr9	138289504	OpenSea
cg08110610	1.63	(1.056;2.515)	0.0273155301329123	0.825	6.71103912589403e-07	q25	chr2	234216147	OpenSea	SAG
cg13010785	0.556	(0.322;0.961)	0.0355410625080968	0.476	6.78337069993055e-07	median	chr2	74647579	N_Shore	WDR54
cg12808447	1.648	(1.056;2.572)	0.0279086325095191	0.231	6.80259670289171e-07	q25	chr1	11541043	S_Shore	PTCHD2
cg10433918	0.611	(0.389;0.961)	0.0331615334791304	0.842	7.05750804344048e-07	mean	chr1	31478730	OpenSea	PUM1
cg06618740	0.591	(0.36;0.969)	0.0372795906248282	0.299	7.33559400744896e-07	median	chr1	1100126	Island
cg20539816	1.978	(1.071;3.65)	0.0292141915317185	0.452	7.39629240521711e-07	q25	chr17	5988249	OpenSea	WSCD1
cg22531266	0.62	(0.398;0.964)	0.0339726853434351	0.266	7.52858580011398e-07	q75	chr1	222278177	OpenSea
cg10446433	0.399	(0.185;0.861)	0.0191296297911566	0.981	7.55577203113353e-07	q75	chr2	28442539	OpenSea	BRE
cg12833207	0.65	(0.434;0.972)	0.0360186518541325	0.186	7.60203157989561e-07	q75	chr7	87936190	OpenSea	STEAP4
cg00746446	0.654	(0.442;0.969)	0.0341345004834015	0.857	7.82361937364122e-07	q75	chr2	23879137	OpenSea	KLHL29
cg01747796	0.448	(0.223;0.9)	0.023996406629301	0.844	7.87301209321446e-07	q75	chr1	59040648	N_Shore
cg17894435	0.502	(0.269;0.936)	0.0302455581621671	0.72	8.00591283450252e-07	q75	chr1	233426334	OpenSea	PCNXL2
cg27530576	0.647	(0.432;0.97)	0.0350223707353098	0.615	8.03515657642652e-07	mean	chr6	33401480	OpenSea	SYNGAP1
cg10176185	1.641	(1.023;2.631)	0.0399213371239117	0.047	8.12716734598516e-07	q25	chr1	25894479	OpenSea	LDLRAP1
cg04854165	0.651	(0.44;0.963)	0.0315509291866711	0.854	8.21166270139372e-07	q25	chr6	169484675	OpenSea
cg10589385	1.612	(1.048;2.479)	0.0297229971795793	0.702	8.32691974162023e-07	q75	chr1	150898437	N_Shore	SETDB1
cg01573381	1.548	(1.02;2.349)	0.0398991638490087	0.384	8.52530522840794e-07	q25	chr2	45049316	OpenSea
cg25147604	1.562	(1.011;2.413)	0.0444850204969067	0.66	8.74235213617532e-07	q25	chr6	7540971	N_Shore	DSP
cg26525457	1.561	(1.028;2.369)	0.0366186352773334	0.275	8.78428463363156e-07	mean	chr17	76672843	OpenSea	CYTH1
cg02628300	0.691	(0.488;0.98)	0.0378885893677543	0.075	9.53040836020072e-07	median	chr1	229164755	OpenSea
cg13212956	0.641	(0.414;0.991)	0.0455089066247258	0.063	9.99386166914491e-07	q75	chr6	134209935	N_Shore	TCF21
cg24577594	1.609	(0.991;2.611)	0.0541854250410817	0.277	1.01531747908021e-06	mean	chr1	230240631	OpenSea	GALNT2
cg05592292	1.936	(1.031;3.636)	0.0398331666844286	0.212	1.02307894155081e-06	q25	chr2	9778686	OpenSea
cg03170036	1.472	(1.017;2.132)	0.040580421975816	0.167	1.02871003676509e-06	median	chr2	202814433	OpenSea
cg15414773	0.636	(0.402;1.005)	0.0526391989166017	0.123	1.03471478540513e-06	mean	chr1	1100360	Island
cg23735745	0.601	(0.36;1.004)	0.0518321107960418	0.013	1.0575038952855e-06	mean	chr1	230248121	OpenSea	GALNT2
cg01851968	1.88	(1.004;3.522)	0.0486568103025188	0.248	1.07902951098726e-06	q25	chr16	4431502	OpenSea	VASN;CORO7
cg11953164	0.575	(0.331;0.997)	0.048916081217664	0.166	1.11020550963049e-06	q25	chr1	23521307	OpenSea	HTR1D
cg18902148	1.595	(1.016;2.505)	0.0424994300802262	0.611	1.11881695235372e-06	mean	chr11	134682046	OpenSea
cg00925054	1.569	(0.998;2.468)	0.0510989601056481	0.049	1.12283008993483e-06	q25	chr1	85220019	Island
cg16487577	0.69	(0.473;1.005)	0.0532742427586734	0.841	1.13715784207806e-06	median	chr1	226099147	OpenSea
cg11339837	1.495	(1.004;2.226)	0.0480003470645799	0.878	1.15745591521764e-06	median	chr1	90967211	OpenSea
cg00160262	0.677	(0.456;1.005)	0.0529212701400864	0.006	1.17015005180141e-06	mean	chr1	158533225	OpenSea	OR6P1
cg02793828	0.583	(0.338;1.008)	0.0535781015161641	0.142	1.19309525319856e-06	q25	chr16	85196116	N_Shore
cg11382529	0.667	(0.437;1.019)	0.0612864702852701	0.06	1.20059044651658e-06	q75	chr8	65490613	N_Shore	LOC401463
cg10464773	1.598	(0.98;2.606)	0.0601561849007022	0.419	1.20259381051595e-06	q25	chr6	164171506	OpenSea
cg08309041	1.544	(0.987;2.415)	0.0571432114289066	0.059	1.21367010749697e-06	q25	chr10	134002714	S_Shore	DPYSL4
cg26466234	0.628	(0.398;0.993)	0.0464728575306992	0.924	1.2260869723206e-06	mean	chr10	124264224	OpenSea	HTRA1
cg21218687	0.497	(0.246;1.004)	0.0513883438468211	0.544	1.25842769741679e-06	q75	chr1	200993311	S_Shore	KIF21B
cg14515812	0.693	(0.474;1.013)	0.0586135263344314	0.592	1.26256780287172e-06	median	chr1	21978863	S_Shore	RAP1GAP
cg14648534	1.823	(0.971;3.423)	0.0616576644013838	0.358	1.28178186148769e-06	q75	chr9	132315842	S_Shelf
cg07990880	1.564	(0.977;2.501)	0.0622004029443015	0.103	1.34775903165316e-06	q25	chr16	85543297	OpenSea
cg20267580	1.513	(0.971;2.357)	0.0672327501194216	0.049	1.35857982413341e-06	q25	chr1	85220130	Island
cg14076360	1.643	(0.998;2.703)	0.0508249153069883	0.771	1.35949229658762e-06	mean	chr5	61917363	OpenSea	IPO11
cg26367275	0.641	(0.397;1.034)	0.0682779650109584	0.093	1.3698306685619e-06	q75	chr1	11596950	S_Shore	PTCHD2
cg07211496	0.611	(0.355;1.052)	0.0753937030680065	0.764	1.37590490918057e-06	q75	chr2	178973164	N_Shelf	PDE11A
cg13808071	0.701	(0.478;1.028)	0.0692046112490936	0.75	1.38406655570112e-06	q75	chr2	11679872	OpenSea	GREB1
cg13433694	0.678	(0.45;1.022)	0.0635048962434594	0.295	1.41289803134556e-06	q25	chr1	43637239	N_Shore	WDR65;EBNA1BP2
cg05676570	0.638	(0.395;1.03)	0.0659064125166864	0.01	1.41837023489352e-06	mean	chr2	135985164	OpenSea	ZRANB3
cg23022809	0.668	(0.435;1.026)	0.0653390490153717	0.46	1.46954365329601e-06	median	chr1	2230923	N_Shore	SKI
cg00335908	1.831	(0.957;3.503)	0.0678520937262203	0.58	1.49147078144175e-06	q25	chr16	89002930	N_Shelf	CBFA2T3
cg04551967	1.565	(0.946;2.588)	0.0808860460931315	0.398	1.52384515963206e-06	q25	chr17	1837764	Island
cg22872478	1.516	(0.955;2.406)	0.0775706079433364	0.061	1.56461672679472e-06	q25	chr15	52030685	S_Shore	LYSMD2
cg03059896	0.716	(0.496;1.035)	0.0753583644161431	0.235	1.56627216840122e-06	q25	chr1	27560050	N_Shore	WDTC1
cg01961783	1.491	(0.952;2.337)	0.0812151234346269	0.147	1.58659014917209e-06	q25	chr2	3471056	OpenSea	TTC15
cg24361162	1.424	(0.949;2.137)	0.0878383679528386	0.19	1.59690387728977e-06	q25	chr1	156358116	Island
cg18788664	1.513	(0.952;2.405)	0.0799962123813349	0.052	1.61302853245351e-06	q25	chr1	221068171	Island
cg13445177	0.676	(0.436;1.047)	0.0796575434406473	0.252	1.62053082580521e-06	q25	chr1	151967021	S_Shore	S100A10
cg15358723	0.644	(0.395;1.051)	0.0781255633251413	0.046	1.63936281027741e-06	q25	chr1	245750662	N_Shelf	KIF26B
cg00295794	1.53	(0.925;2.532)	0.0978625396837551	0.401	1.69713816581282e-06	q25	chr13	100641409	Island
cg11221524	0.692	(0.454;1.055)	0.0871918035426954	0.015	1.70473321390924e-06	median	chr1	84969091	N_Shelf	GNG5
cg23986578	0.571	(0.296;1.101)	0.0945940229710377	0.013	1.71185596704647e-06	mean	chr1	18249536	OpenSea
cg15573687	1.457	(0.941;2.256)	0.0913572562885346	0.776	1.72614510965914e-06	q25	chr1	42308910	OpenSea	HIVEP3
cg02179652	0.685	(0.444;1.057)	0.0871991713919289	0.09	1.74011292419766e-06	q25	chr11	122852429	Island	BSX
cg10329345	0.641	(0.387;1.062)	0.0840239672390537	0.315	1.7417502436374e-06	mean	chr1	45083079	Island	RNF220
cg03146625	0.712	(0.478;1.061)	0.0949204790808872	0.078	1.74275675270989e-06	q75	chr12	54448729	S_Shore	HOXC4
cg20678835	0.708	(0.477;1.049)	0.0855088276944818	0.302	1.749716547264e-06	mean	chr1	23521332	OpenSea	HTR1D
cg26220673	1.425	(0.936;2.171)	0.0985962444059021	0.744	1.75721018807123e-06	q25	chr1	221064700	N_Shore
cg24590395	0.561	(0.29;1.086)	0.0861371181462967	0.796	1.77193716735502e-06	q75	chr1	47223410	OpenSea
cg04879750	1.376	(0.952;1.988)	0.0896239506729628	0.273	1.77702800576161e-06	median	chr12	130590529	OpenSea
cg10331500	0.68	(0.427;1.082)	0.103899564218554	0.435	1.78096854445585e-06	median	chr2	70776226	N_Shelf	TGFA
cg18801906	1.497	(0.933;2.402)	0.0946501961336231	0.122	1.81195744498462e-06	median	chr11	70584165	OpenSea	SHANK2
cg00553487	1.564	(0.895;2.73)	0.11602322219787	0.764	1.86183766333127e-06	mean	chr19	42570406	OpenSea	GRIK5
cg14036402	0.636	(0.37;1.094)	0.102165315411706	0.718	1.86884232027361e-06	q75	chr1	15743671	OpenSea	EFHD2
cg07162198	1.655	(0.907;3.02)	0.100431465561248	0.231	1.87706323818326e-06	q25	chr20	45338753	S_Shore	SLC2A10
cg16317947	0.735	(0.51;1.059)	0.0981377680210534	0.141	1.89664184224544e-06	q25	chr14	104151986	OpenSea	KLC1
cg02197608	0.683	(0.425;1.096)	0.114187214845297	0.238	1.90108458742445e-06	mean	chr2	129101883	N_Shore
cg09081517	0.632	(0.362;1.103)	0.106476977511531	0.383	1.92454638950997e-06	q75	chr1	12226353	N_Shore	TNFRSF1B
cg01919939	0.726	(0.492;1.071)	0.106018691177241	0.254	1.92454794203703e-06	median	chr15	35990007	OpenSea
cg02078690	0.696	(0.451;1.072)	0.100114805207686	0.089	1.9421560800975e-06	q25	chr11	122852454	Island	BSX
cg21849844	1.534	(0.897;2.624)	0.118063726229167	0.113	1.95046544195733e-06	q25	chr13	100611865	Island
cg01965380	0.691	(0.44;1.083)	0.107150871659348	0.042	1.95837220109984e-06	median	chr1	90321064	OpenSea	LRRC8D
cg18090970	0.713	(0.468;1.086)	0.11525509772069	0.045	1.9695816277062e-06	q75	chr11	11409294	OpenSea	GALNTL4
cg27314569	0.704	(0.462;1.073)	0.102850180392116	0.225	1.98070151826125e-06	q25	chr11	122852461	Island	BSX
cg11738198	1.459	(0.914;2.328)	0.11362717447019	0.004	2.00630452996247e-06	mean	chr1	57390620	OpenSea
cg25028404	0.715	(0.475;1.076)	0.108059285319063	0.346	2.04049364735666e-06	q25	chr1	157896400	OpenSea
cg21111500	0.711	(0.467;1.08)	0.109861046868893	0.005	2.0415269708354e-06	q25	chr1	85665902	Island	SYDE2
cg24407065	0.701	(0.45;1.091)	0.115252742507943	0.134	2.05124165905687e-06	median	chr1	169335802	OpenSea	BLZF1;NME7
cg19068510	1.502	(0.893;2.524)	0.124916208898147	0.114	2.06271126956545e-06	q25	chr13	100642106	Island
cg08497772	1.432	(0.92;2.227)	0.111337842954899	0.762	2.08470933184385e-06	mean	chr8	22407100	N_Shore
cg03050981	0.722	(0.479;1.088)	0.119672989055265	0.327	2.08524366345862e-06	median	chr1	65906670	OpenSea	LEPR
cg08872493	0.625	(0.347;1.125)	0.117362349273256	0.231	2.09863391953833e-06	q25	chr1	23521417	OpenSea	HTR1D
cg11918450	0.649	(0.381;1.106)	0.112309148533691	0.118	2.09953941580394e-06	mean	chr2	33359198	OpenSea	LTBP1
cg10444806	0.74	(0.51;1.074)	0.112778529149536	0.257	2.09998090583558e-06	median	chr17	38084428	S_Shore	ORMDL3
cg24553773	1.367	(0.919;2.033)	0.123145221219487	0.395	2.10645667640078e-06	median	chr1	53746271	S_Shelf	LRP8
cg11338033	1.404	(0.919;2.144)	0.116536777681248	0.006	2.16202315708004e-06	q75	chr1	38148023	OpenSea	C1orf109
cg03313126	0.664	(0.404;1.092)	0.106523152627195	0.487	2.16507927472085e-06	mean	chr2	3705178	OpenSea	ALLC
cg05662664	0.731	(0.493;1.084)	0.11876443252004	0.861	2.16776085209894e-06	q25	chr2	241110281	OpenSea
cg23312425	0.731	(0.489;1.094)	0.127949527031817	0.119	2.19113256733456e-06	q75	chr11	64120623	OpenSea	CCDC88B
cg10061805	0.642	(0.362;1.139)	0.130102608271282	0.039	2.1944978701621e-06	mean	chr10	111695004	OpenSea
cg22814740	0.721	(0.476;1.093)	0.123235634993853	0.01	2.19470057368696e-06	q25	chr1	78442554	N_Shore	FUBP1
cg15209277	0.717	(0.465;1.105)	0.132059510259418	0.983	2.19731984966557e-06	q75	chr1	64472035	OpenSea	ROR1
cg22618405	1.414	(0.901;2.219)	0.131654580916087	0.002	2.2549986443028e-06	q25	chr2	86038802	S_Shore
cg20731110	0.686	(0.416;1.133)	0.140721127501484	0.241	2.26015737630349e-06	median	chr18	580228	Island	CETN1
cg04517903	1.373	(0.911;2.07)	0.130022182976145	0.496	2.29856857384047e-06	q75	chr16	1557605	N_Shelf	TELO2
cg00988037	0.707	(0.449;1.115)	0.135812342239588	0.003	2.30171086253193e-06	mean	chr1	54869007	N_Shore	SSBP3
cg07313720	0.665	(0.388;1.141)	0.138741882693032	0.477	2.32338643995493e-06	q75	chr2	209029594	OpenSea	CRYGA
cg07005067	0.653	(0.372;1.145)	0.137113443998132	0.866	2.34736597223129e-06	q25	chr13	31782610	OpenSea	B3GALTL
cg05716270	0.752	(0.521;1.087)	0.129211923760286	0.018	2.34831041013592e-06	q25	chr16	1138344	N_Shore	C1QTNF8
cg23520688	0.715	(0.458;1.117)	0.140642987844648	0.04	2.34949878712869e-06	q75	chr14	103294740	OpenSea	TRAF3
cg12716639	1.334	(0.904;1.968)	0.146092419361405	0.444	2.40681133821824e-06	q25	chr11	119234198	N_Shore	USP2
cg04561731	0.727	(0.47;1.123)	0.150692551673355	0.016	2.47522074544941e-06	q75	chr1	54869371	N_Shore	SSBP3
cg19509829	1.351	(0.892;2.047)	0.154960389249299	0.275	2.48309474353629e-06	q25	chr12	110778665	OpenSea	ATP2A2
cg14162940	1.303	(0.91;1.866)	0.149154429474469	0.009	2.48513723852559e-06	median	chr20	30605868	Island	C20orf160
cg11526413	1.351	(0.9;2.028)	0.146741074297689	0	2.48884383133696e-06	q75	chr15	90223712	OpenSea	PLIN1
cg17454094	1.331	(0.894;1.983)	0.159394484910852	0.623	2.52449299458681e-06	q25	chr1	12610062	OpenSea
cg10132010	1.382	(0.881;2.169)	0.158829545494821	0.748	2.5351804389151e-06	q25	chr1	56724194	OpenSea
cg26498966	1.313	(0.904;1.909)	0.152981415283382	0.03	2.56357845698998e-06	median	chr19	2037662	N_Shore	MKNK2
cg07910552	1.467	(0.862;2.495)	0.157405209416803	0.075	2.59498900008877e-06	median	chr1	82016321	OpenSea
cg09397246	1.276	(0.903;1.803)	0.166972139538391	0.017	2.6651364306368e-06	median	chr15	91427361	N_Shore	FES
cg17425590	0.727	(0.462;1.145)	0.168736779248766	0.004	2.70691203737978e-06	q75	chr1	229830303	OpenSea
cg05166976	1.345	(0.879;2.059)	0.172090893361989	0.012	2.70702523058573e-06	median	chr2	242842459	N_Shore
cg22109795	0.705	(0.428;1.16)	0.168874062635276	0.013	2.71502400915433e-06	q25	chr1	210468650	S_Shelf
cg07276534	0.722	(0.451;1.157)	0.175438806225675	0.827	2.81189544252263e-06	q25	chr3	193534580	OpenSea
cg07209987	1.587	(0.815;3.089)	0.174101786303093	0.156	2.82594132925555e-06	q25	chr1	10221203	OpenSea	UBE4B
cg04370314	1.388	(0.839;2.295)	0.201976648568304	0.527	2.93283345298128e-06	q25	chr13	100643312	S_Shore
cg01760178	0.713	(0.425;1.197)	0.200944835666878	0.161	2.96216092304621e-06	q75	chr17	171434	S_Shore	RPH3AL
cg03560973	1.282	(0.875;1.877)	0.202566812766224	0.03	2.97237984251435e-06	q25	chr2	25390400	N_Shore	POMC
cg22730412	0.764	(0.509;1.147)	0.193535032293296	0.047	3.01637451244305e-06	q25	chr1	51700609	N_Shore	RNF11
cg11074070	1.335	(0.867;2.055)	0.189170276891264	0.81	3.01763141770902e-06	median	chr2	80557293	OpenSea	CTNNA2
cg11684115	0.636	(0.309;1.311)	0.220277763770439	0.794	3.01905005877347e-06	mean	chr1	3042085	S_Shelf	PRDM16
cg02251393	0.688	(0.38;1.244)	0.21570555883122	0.014	3.03881060683792e-06	median	chr2	159651559	OpenSea	DAPL1
cg15416179	1.591	(0.791;3.2)	0.192410441497146	0.802	3.04636655588058e-06	q25	chr17	21189859	S_Shore	MAP2K3
cg09077530	0.759	(0.491;1.173)	0.214347906328119	0.136	3.05035545612326e-06	q75	chr1	3229195	OpenSea	PRDM16
cg04883026	0.736	(0.461;1.175)	0.199049610855128	0.548	3.06751221608411e-06	q25	chr11	66487938	OpenSea	SPTBN2
cg01561807	0.765	(0.499;1.171)	0.217126479575157	0.39	3.11049119675997e-06	mean	chr13	114307602	OpenSea	ATP4B
cg05116382	1.414	(0.832;2.403)	0.201071852429218	0.35	3.11968410336367e-06	q75	chr11	66327000	S_Shore	ACTN3
cg03138124	1.288	(0.871;1.904)	0.204236544134012	0.974	3.12565149272889e-06	median	chr2	68290812	OpenSea	C1D
cg09220235	1.277	(0.869;1.876)	0.212299379967797	0.011	3.15750011892794e-06	median	chr1	204162877	S_Shelf	KISS1
cg20492868	0.744	(0.469;1.18)	0.208528030834808	0.485	3.16929811011808e-06	median	chr1	42202048	OpenSea	HIVEP3
cg11428546	0.713	(0.416;1.22)	0.216600896093509	0.188	3.17156863687245e-06	median	chr2	100723110	S_Shelf	AFF3
cg27650212	1.3	(0.852;1.984)	0.223269274591774	0.986	3.17634207204452e-06	q25	chr20	45280414	S_Shore	SLC13A3
cg24107728	1.262	(0.875;1.82)	0.213733052981101	0.291	3.1992814846873e-06	median	chr1	53760337	OpenSea	LRP8
cg16767915	0.756	(0.487;1.174)	0.213452199534733	0.083	3.20052783127688e-06	median	chr1	32221888	Island	BAI2
cg05403655	1.288	(0.857;1.936)	0.223214920024605	0.013	3.21607301408869e-06	q25	chr11	125215457	OpenSea	PKNOX2
cg01752203	0.765	(0.497;1.179)	0.225109646826641	0.08	3.22602012123846e-06	mean	chr2	15948462	OpenSea
cg12689752	0.671	(0.357;1.263)	0.216287732086372	0.878	3.24048211343149e-06	q75	chr1	156495553	OpenSea	IQGAP3
cg05525649	0.759	(0.492;1.172)	0.214005248073521	0.824	3.24615804614347e-06	median	chr6	32156269	OpenSea	PBX2
cg25683570	1.303	(0.856;1.984)	0.21632424609005	0.65	3.27750622610484e-06	mean	chr1	203051472	OpenSea
cg17508991	1.25	(0.865;1.806)	0.23487507999031	0.405	3.30362458159251e-06	q25	chr20	30639305	N_Shore	HCK
cg01057176	0.74	(0.453;1.208)	0.228362772798174	0.017	3.30556210026099e-06	median	chr2	115200247	OpenSea	DPP10
cg18898125	0.773	(0.504;1.187)	0.239274245971105	0.029	3.33208720869391e-06	q75	chr8	24770381	N_Shore	NEFM
cg13065299	0.748	(0.461;1.214)	0.240304478366335	0.132	3.34908577189196e-06	mean	chr1	32964490	N_Shore
cg11863406	0.767	(0.491;1.199)	0.244710230058413	0.549	3.35978857758088e-06	median	chr13	91825667	N_Shore
cg01074104	0.782	(0.521;1.172)	0.233456059240304	0.389	3.37744058703369e-06	q25	chr1	41324394	N_Shelf
cg19075225	1.257	(0.857;1.845)	0.241816759629217	0.21	3.37977542778747e-06	q25	chr2	242009513	OpenSea	SNED1
cg16908552	1.263	(0.853;1.87)	0.243007309062255	0.919	3.38528002846945e-06	q25	chr1	231174153	N_Shore	FAM89A
cg09290705	1.279	(0.855;1.913)	0.231337059132082	0.065	3.38654096242951e-06	q75	chr15	60285508	N_Shore
cg12333618	0.765	(0.491;1.193)	0.238079207007931	0.939	3.42682985527375e-06	q25	chr3	172859037	OpenSea	SPATA16
cg03337482	0.803	(0.556;1.159)	0.24151316386935	0.032	3.44070783986703e-06	q25	chr1	3282449	OpenSea	PRDM16
cg04938335	1.314	(0.828;2.085)	0.246506603493593	0.012	3.4467197257427e-06	q25	chr12	13246009	OpenSea	GSG1
cg26026951	1.264	(0.848;1.885)	0.249865155560368	0.747	3.44840704632236e-06	q25	chr1	95408771	OpenSea
cg19706390	1.324	(0.814;2.154)	0.258535755484669	0.334	3.48345725787451e-06	q25	chr1	10709702	S_Shore	CASZ1
cg03817727	0.753	(0.466;1.216)	0.245989976957019	0.88	3.49641280008894e-06	q25	chr2	219861653	S_Shore
cg11841522	1.309	(0.821;2.086)	0.257389755783497	0.016	3.56030377791629e-06	mean	chr2	220348592	N_Shore	SPEG
cg00920395	1.279	(0.829;1.975)	0.266310741587108	0.141	3.59685680698351e-06	mean	chr1	158689263	OpenSea	OR6K3
cg13637654	0.805	(0.547;1.185)	0.271542713997058	0.294	3.62382200942216e-06	q75	chr10	103538719	N_Shore
cg00712779	0.75	(0.45;1.251)	0.270445332336018	0.69	3.62836767159564e-06	q75	chr2	202317602	S_Shore	STRADB;TRAK2
cg21285056	0.774	(0.485;1.233)	0.280247498484527	0.202	3.75633995643838e-06	median	chr1	2407718	N_Shelf	PLCH2
cg02245378	0.793	(0.524;1.201)	0.273825882014661	0.767	3.78661455574143e-06	q25	chr2	223161771	Island	PAX3;CCDC140
cg15575875	1.261	(0.821;1.937)	0.289507970218552	0.041	3.81558350151116e-06	q25	chr1	85220088	Island
cg22365240	0.762	(0.457;1.273)	0.299368973646989	0.666	3.86998809507254e-06	median	chr2	105374995	OpenSea
cg00962755	0.82	(0.566;1.188)	0.294156363905369	0.643	3.88652375943281e-06	median	chr1	201439001	S_Shore	PHLDA3
cg16659284	1.382	(0.752;2.538)	0.297046098006429	0.982	3.89355794682769e-06	q25	chr16	12189952	OpenSea	SNX29
cg04503319	1.243	(0.824;1.876)	0.298985047267626	0.013	3.91526981629272e-06	q75	chr16	89368367	N_Shelf	ANKRD11
cg03805618	1.225	(0.829;1.809)	0.308549290309743	0.434	3.9304720805776e-06	q25	chr2	175198664	N_Shore	SP9
cg06695069	1.364	(0.77;2.416)	0.287704663460213	0.901	3.93380085417639e-06	mean	chr2	205159132	OpenSea
cg17297634	0.816	(0.552;1.206)	0.307642684530669	0.002	3.94029439134271e-06	q75	chr8	27806022	OpenSea	SCARA5
cg15361291	1.222	(0.829;1.802)	0.310403672679487	0.055	3.95189518296483e-06	q25	chr2	242003523	N_Shore	SNED1
cg11946165	1.229	(0.83;1.821)	0.302524665503968	0.222	3.96155669016544e-06	mean	chr1	150781434	OpenSea	CTSK
cg01781529	0.809	(0.537;1.218)	0.309713923858272	0.066	3.96618300387266e-06	q75	chr1	22444030	N_Shelf	WNT4
cg05141014	0.813	(0.547;1.207)	0.304310067151063	0.727	3.96703374134316e-06	q25	chr5	59784203	OpenSea	PART1;PDE4D
cg05068452	0.827	(0.574;1.193)	0.310378402873879	0.025	4.004868251439e-06	mean	chr4	115521241	S_Shore	UGT8
cg02539083	1.184	(0.852;1.646)	0.314626796791183	0.688	4.03019553461511e-06	median	chr7	97361148	Island	TAC1
cg02591564	1.232	(0.814;1.864)	0.322841232878453	0.381	4.04680133682804e-06	q25	chr12	125578355	Island	AACS
cg04142296	0.816	(0.544;1.226)	0.327913337850142	0.381	4.13050966630427e-06	q25	chr8	38757532	N_Shore	PLEKHA2
cg03555299	0.828	(0.564;1.214)	0.333219790494651	0.803	4.16880357233543e-06	q25	chr2	206830681	OpenSea
cg07044282	1.259	(0.781;2.032)	0.34484517151024	0.058	4.19622449866935e-06	q25	chr1	178840137	OpenSea	ANGPTL1;RALGPS2
cg18817750	0.806	(0.504;1.288)	0.367786216515582	0.33	4.35586262370183e-06	mean	chr10	104174276	S_Shelf	PSD
cg11519236	0.747	(0.4;1.394)	0.359187818472975	0.17	4.37184736840008e-06	q75	chr2	48825037	OpenSea	STON1;STON1-GTF2A1L
cg12673726	0.846	(0.586;1.221)	0.371143653807773	0.071	4.39104795504416e-06	q75	chr10	101606026	OpenSea	ABCC2
cg20414935	1.337	(0.71;2.519)	0.36900300791007	0.441	4.41200749933853e-06	q25	chr1	6445872	OpenSea	ACOT7
cg23447233	1.212	(0.79;1.86)	0.37912666608483	0.009	4.42325860304473e-06	q25	chr4	1295047	OpenSea	MAEA
cg10448724	0.797	(0.489;1.3)	0.363677920268818	0.45	4.43618013760325e-06	mean	chr10	532791	S_Shore	DIP2C
cg23260991	1.366	(0.693;2.689)	0.367616534325377	0.432	4.4521534405106e-06	q25	chr3	112930187	N_Shore	BOC
cg18548864	1.215	(0.786;1.879)	0.381446171745565	0.053	4.47075797273148e-06	q25	chr3	112995278	OpenSea	BOC
cg25624478	0.783	(0.444;1.379)	0.396784108597105	0.486	4.54574045475414e-06	mean	chr1	204948582	N_Shelf	NFASC
cg19917639	0.815	(0.508;1.308)	0.396891585613658	0.188	4.58480141094621e-06	median	chr1	175128381	OpenSea	KIAA0040
cg06590170	0.823	(0.519;1.304)	0.406355543083059	0.989	4.58762709354008e-06	q75	chr6	33969828	OpenSea
cg09892671	1.345	(0.682;2.652)	0.392395750196013	0.031	4.60401549761991e-06	q25	chr1	82951578	OpenSea
cg17291500	1.22	(0.771;1.932)	0.395689561787624	0.378	4.61118536008809e-06	median	chr7	550508	Island	PDGFA
cg01384319	0.827	(0.527;1.298)	0.408387345794136	0.602	4.63422152401572e-06	median	chr2	134766697	N_Shore
cg11062466	1.165	(0.809;1.677)	0.412062036570286	0.018	4.64558102517637e-06	q25	chr8	58055876	N_Shore
cg03992063	1.228	(0.76;1.982)	0.401638870977347	0.182	4.65538714431822e-06	mean	chr1	244615947	S_Shore	ADSS
cg01597685	0.827	(0.522;1.309)	0.41735421266917	0.372	4.67863481457778e-06	median	chr6	11591981	OpenSea
cg03282107	1.324	(0.681;2.577)	0.408276413071912	0.106	4.69573802626927e-06	q25	chr2	62521430	OpenSea
cg10206452	0.774	(0.41;1.461)	0.429254899867663	0.739	4.69635999417159e-06	mean	chr1	15442301	OpenSea	KIAA1026;C1orf126
cg25308738	0.712	(0.317;1.602)	0.411997693306792	0.62	4.75546278896297e-06	q75	chr1	150846117	N_Shelf	ARNT
cg04305319	0.803	(0.464;1.39)	0.433334586830134	0.016	4.79309909057681e-06	q25	chr5	149698023	OpenSea
cg23121394	1.309	(0.673;2.549)	0.427645840790575	0.994	4.80793654471534e-06	q25	chr6	168197410	Island	C6orf123
cg18648037	1.186	(0.767;1.833)	0.44268762239586	0.155	4.82278509228647e-06	median	chr3	106917496	OpenSea	LOC100302640
cg05204104	0.804	(0.463;1.397)	0.438507182981106	0.147	4.84409334908197e-06	q25	chr2	235403141	N_Shore	ARL4C
cg14404418	1.176	(0.78;1.774)	0.438892805494749	0.27	4.84456090719816e-06	median	chr1	85085337	N_Shore
cg12595667	0.838	(0.532;1.319)	0.444486014136267	0.259	4.8586459784945e-06	q75	chr2	136872094	N_Shore	CXCR4
cg25436245	1.215	(0.733;2.012)	0.45000597655888	0.146	4.87572704576084e-06	median	chr17	60744005	N_Shore	MRC2
cg00133811	1.299	(0.661;2.553)	0.447391103412618	0.752	4.89287647726588e-06	q25	chr2	149793702	OpenSea	KIF5C
cg16429975	1.24	(0.686;2.241)	0.476546160833455	0.196	5.02971995225047e-06	q25	chr1	6445632	OpenSea	ACOT7
cg26292910	1.194	(0.727;1.962)	0.482952239572957	0.096	5.03592912452937e-06	mean	chr3	48732762	OpenSea	IP6K2
cg21355828	0.877	(0.612;1.258)	0.476198231854008	0.396	5.05286354817648e-06	q25	chr7	149389814	Island
cg14197182	0.873	(0.598;1.275)	0.481994367460077	0.951	5.0707543927782e-06	q25	chr11	2005585	OpenSea	LOC100133545
cg01798157	0.833	(0.501;1.387)	0.483225539837875	0.034	5.07334791097893e-06	mean	chr1	203276595	S_Shore	BTG2
cg01214050	0.831	(0.486;1.419)	0.497228923000218	0.755	5.09522298675156e-06	mean	chr16	54155639	N_Shore
cg01952989	0.827	(0.483;1.415)	0.488459201063163	0.174	5.10236539311671e-06	q75	chr7	1986334	OpenSea	MAD1L1
cg05601844	1.334	(0.598;2.976)	0.48093710225659	0.611	5.11624053007289e-06	q25	chr22	41573176	OpenSea	EP300
cg12609322	1.236	(0.656;2.328)	0.511461569005656	0.84	5.19986296900791e-06	q75	chr1	29490924	OpenSea	SFRS4
cg17637327	0.883	(0.608;1.282)	0.513485258817686	0.447	5.21047352105796e-06	q75	chr11	123431162	OpenSea	GRAMD1B
cg04213841	0.872	(0.564;1.348)	0.538445631086748	0.126	5.31351553221771e-06	q75	chr13	49792685	N_Shore
cg10128806	1.139	(0.75;1.73)	0.541636438508818	0.049	5.33880793791352e-06	mean	chr4	78977322	N_Shore	FRAS1
cg07832006	1.12	(0.769;1.631)	0.554828008570025	0.488	5.38831090771036e-06	q25	chr1	115397374	N_Shore	SYCP1
cg05412788	1.175	(0.687;2.01)	0.555470716567078	0.215	5.40105347006883e-06	q25	chr12	120835721	Island
cg26250086	0.874	(0.558;1.37)	0.558154384078862	0.062	5.42571790287975e-06	median	chr1	6830972	OpenSea
cg09113070	1.157	(0.702;1.906)	0.566504440012791	0.01	5.4616856161861e-06	median	chr2	86114036	N_Shore	ST3GAL5
cg06796713	0.88	(0.541;1.43)	0.60504873436416	0.284	5.59598428175828e-06	mean	chr2	66664871	S_Shelf	MEIS1
cg14003211	1.173	(0.635;2.168)	0.609831349540322	0.656	5.64524048081819e-06	mean	chr2	10384622	OpenSea
cg00234616	0.896	(0.581;1.382)	0.620375715536786	0.118	5.65694798204038e-06	q75	chr2	74740572	Island	TLX2
cg18988435	1.085	(0.777;1.514)	0.632046568614101	0.972	5.70174598316037e-06	median	chr18	12287275	Island
cg12155676	0.866	(0.475;1.577)	0.637030239909212	0.195	5.71664264386478e-06	q25	chr2	11970561	OpenSea
cg22771548	1.163	(0.603;2.245)	0.65236592080342	0.196	5.77349027354645e-06	q25	chr5	73044623	OpenSea	RGNEF
cg02447556	1.099	(0.724;1.667)	0.657437778493252	0.318	5.78049053771132e-06	q25	chr16	845011	S_Shore	CHTF18
cg13709618	1.156	(0.611;2.188)	0.655734057799706	0.391	5.78401744328086e-06	q25	chr1	35350879	Island	DLGAP3
cg27252970	0.949	(0.626;1.438)	0.804274210414892	0.016	6.14233737962191e-06	median	chr2	220348312	N_Shore	SPEG
cg13471599	1.063	(0.62;1.822)	0.823960631392976	0.075	6.17441319592887e-06	q25	chr12	120835778	Island
cg27053299	1.038	(0.73;1.476)	0.835314395999124	0.513	6.1919055282523e-06	mean	chr13	100548780	Island	CLYBL
cg04447362	1.051	(0.637;1.735)	0.845159724937327	0.031	6.20582088369801e-06	q25	chr2	237654635	OpenSea
