# Supplementary material for: MBMethPred: a computational framework for the accurate classification of childhood medulloblastoma subgroups using data integration and AI-based approaches
Source: Front Genet. 2023 Sep 7;14:1233657. doi: 10.3389/fgene.2023.1233657 (PMC10513500; doi:10.3389/fgene.2023.1233657)
Supplement: Supplementary file 3 [file Table1.xlsx]

## Sheet: Supplementary Data S1
Supplementary Data S1 : CpG probes with their annotations and beta values
CpG_probe	Chr	Position	Island	Gene	Group	GSM2261538	GSM2261539	GSM2261540	GSM2261541	GSM2261542	GSM2261543	GSM2261544	GSM2261545	GSM2261546	GSM2261547	GSM2261548	GSM2261549	GSM2261550	GSM2261551	GSM2261552	GSM2261553	GSM2261554	GSM2261555	GSM2261556	GSM2261557	GSM2261558	GSM2261559	GSM2261560	GSM2261561	GSM2261562	GSM2261563	GSM2261564	GSM2261565	GSM2261566	GSM2261567	GSM2261568	GSM2261569	GSM2261570	GSM2261571	GSM2261572	GSM2261573	GSM2261574	GSM2261575	GSM2261576	GSM2261577	GSM2261578	GSM2261579	GSM2261580	GSM2261581
cg00583535	chr1	201159906	OpenSea	IGFN1	TSS200	0.119	0.557	0.772	0.842	0.832	0.202	0.05	0.433	0.757	0.215	0.063	0.106	0.367	0.417	0.127	0.215	0.164	0.649	0.829	0.819	0.778	0.321	0.609	0.592	0.818	0.884	0.736	0.347	0.136	0.276	0.083	0.072	0.263	0.217	0.761	0.395	0.098	0.845	0.875	0.543	0.511	0.828	0.087	0.231
cg00962755	chr1	201439001	S_Shore	PHLDA3	TSS1500	0.081	0.87	0.592	0.708	0.911	0.053	0.06	0.599	0.395	0.04	0.253	0.038	0.042	0.885	0.081	0.786	0.347	0.708	0.694	0.508	0.33	0.774	0.643	0.836	0.948	0.591	0.89	0.5	0.121	0.182	0.058	0.076	0.174	0.067	0.893	0.653	0.065	0.688	0.858	0.83	0.619	0.3	0.719	0.306
cg01074104	chr1	41324394	N_Shelf			0.904	0.05	0.13	0.677	0.956	0.742	0.913	0.221	0.8	0.817	0.179	0.578	0.721	0.176	0.856	0.277	0.26	0.324	0.433	0.156	0.274	0.634	0.901	0.225	0.672	0.202	0.195	0.099	0.174	0.967	0.619	0.808	0.917	0.865	0.627	0.151	0.957	0.519	0.606	0.402	0.746	0.287	0.072	0.219
cg03130248	chr1	245524538	OpenSea	KIF26B	Body	0.159	0.053	0.909	0.946	0.959	0.105	0.152	0.267	0.794	0.426	0.153	0.097	0.446	0.449	0.69	0.548	0.354	0.544	0.993	0.796	0.546	0.035	0.681	0.043	0.981	0.922	0.991	0.146	0.337	0.052	0.035	0.174	0.491	0.486	0.981	0.759	0.274	0.986	0.785	0.029	0.933	0.985	0.848	0.07
cg03992063	chr1	244615947	S_Shore	ADSS	TSS1500	0.963	0.057	0.151	0.642	0.431	0.98	0.963	0.188	0.952	0.979	0.798	0.957	0.898	0.284	0.962	0.551	0.21	0.152	0.196	0.194	0.265	0.086	0.195	0.556	0.837	0.068	0.398	0.097	0.183	0.988	0.97	0.974	0.973	0.975	0.516	0.186	0.841	0.465	0.222	0.292	0.388	0.57	0.951	0.62
cg06419268	chr1	206879950	OpenSea	MAPKAPK2	Body	0.049	0.499	0.729	0.847	0.79	0.055	0.047	0.604	0.774	0.143	0.031	0.025	0.036	0.078	0.018	0.032	0.058	0.634	0.694	0.798	0.729	0.736	0.646	0.578	0.669	0.795	0.682	0.535	0.636	0.1	0.042	0.169	0.173	0.039	0.86	0.585	0.021	0.874	0.78	0.519	0.678	0.86	0.039	0.253
cg07209987	chr1	10221203	OpenSea	UBE4B	Body	0.081	0.949	0.538	0.513	0.723	0.126	0.174	0.325	0.15	0.092	0.057	0.099	0.155	0.444	0.064	0.279	0.974	0.239	0.496	0.301	0.445	0.5	0.837	0.158	0.913	0.404	0.743	0.927	0.913	0.111	0.101	0.059	0.366	0.116	0.452	0.9	0.052	0.387	0.154	0.046	0.428	0.665	0.092	0.943
cg07366503	chr1	228330085	S_Shore	GUK1	Body;5'UTR	0.115	0.698	0.745	0.83	0.879	0.162	0.316	0.48	0.446	0.161	0.143	0.116	0.216	0.721	0.356	0.291	0.192	0.449	0.719	0.712	0.728	0.439	0.483	0.733	0.611	0.794	0.602	0.591	0.658	0.119	0.102	0.091	0.333	0.331	0.818	0.5	0.094	0.782	0.756	0.466	0.524	0.751	0.16	0.317
cg07832006	chr1	115397374	N_Shore	SYCP1	TSS200	0.593	0.988	0.471	0.513	0.423	0.342	0.329	0.989	0.143	0.132	0.698	0.325	0.733	0.899	0.575	0.51	0.938	0.957	0.929	0.313	0.416	0.436	0.417	0.938	0.092	0.302	0.846	0.964	0.117	0.54	0.101	0.39	0.792	0.372	0.37	0.378	0.96	0.024	0.534	0.929	0.123	0.096	0.909	0.358
cg10206452	chr1	15442301	OpenSea	KIAA1026;C1orf126	3'UTR;Body	0.898	0.101	0.406	0.328	0.726	0.744	0.738	0.284	0.233	0.892	0.537	0.798	0.575	0.909	0.729	0.792	0.125	0.235	0.605	0.344	0.232	0.183	0.438	0.204	0.334	0.281	0.143	0.099	0.123	0.79	0.796	0.692	0.793	0.901	0.301	0.244	0.693	0.197	0.242	0.149	0.366	0.367	0.726	0.129
cg10329345	chr1	45083079	Island	RNF220	Body	0.969	0.941	0.035	0.111	0.92	0.974	0.838	0.627	0.105	0.902	0.975	0.936	0.967	0.928	0.976	0.972	0.977	0.075	0.935	0.053	0.141	0.809	0.238	0.954	0.101	0.046	0.108	0.915	0.67	0.923	0.978	0.881	0.987	0.955	0.091	0.19	0.969	0.058	0.055	0.98	0.109	0.088	0.973	0.961
cg11684115	chr1	3042085	S_Shelf	PRDM16	Body	0.956	0.422	0.128	0.392	0.778	0.861	0.905	0.287	0.417	0.85	0.964	0.894	0.916	0.942	0.963	0.972	0.34	0.289	0.686	0.117	0.291	0.138	0.495	0.381	0.274	0.106	0.272	0.46	0.323	0.962	0.377	0.939	0.948	0.954	0.25	0.306	0.93	0.153	0.104	0.135	0.444	0.228	0.969	0.506
cg13433694	chr1	43637239	N_Shore	WDR65;EBNA1BP2	TSS1500;Body	0.572	0.568	0.539	0.352	0.753	0.082	0.049	0.089	0.54	0.347	0.114	0.25	0.14	0.882	0.31	0.458	0.216	0.559	0.401	0.736	0.896	0.046	0.565	0.646	0.943	0.479	0.56	0.545	0.606	0.914	0.082	0.085	0.61	0.154	0.858	0.564	0.223	0.922	0.143	0.06	0.556	0.922	0.314	0.291
cg14515812	chr1	21978863	S_Shore	RAP1GAP	5'UTR;TSS1500	0.783	0.645	0.04	0.118	0.57	0.492	0.692	0.257	0.262	0.538	0.682	0.452	0.678	0.818	0.802	0.805	0.674	0.13	0.201	0.037	0.062	0.461	0.732	0.668	0.803	0.088	0.619	0.536	0.311	0.107	0.437	0.722	0.628	0.45	0.051	0.503	0.4	0.073	0.121	0.414	0.091	0.082	0.882	0.35
cg17857827	chr1	35899537	OpenSea	KIAA0319L	3'UTR	0.694	0.706	0.06	0.103	0.686	0.72	0.834	0.428	0.217	0.488	0.128	0.182	0.24	0.272	0.295	0.481	0.795	0.355	0.622	0.176	0.12	0.81	0.683	0.805	0.414	0.032	0.445	0.776	0.722	0.267	0.739	0.204	0.721	0.176	0.1	0.502	0.412	0.073	0.056	0.308	0.401	0.092	0.695	0.816
cg18788664	chr1	221068171	Island			0.616	0.957	0.061	0.083	0.853	0.584	0.903	0.302	0.097	0.156	0.926	0.376	0.886	0.805	0.909	0.9	0.919	0.146	0.645	0.038	0.059	0.924	0.469	0.936	0.265	0.044	0.856	0.889	0.629	0.696	0.761	0.751	0.751	0.777	0.093	0.169	0.835	0.045	0.058	0.955	0.338	0.051	0.932	0.967
cg19706390	chr1	10709702	S_Shore	CASZ1	Body	0.307	0.833	0.317	0.545	0.777	0.346	0.156	0.744	0.853	0.198	0.079	0.13	0.153	0.263	0.234	0.104	0.737	0.81	0.877	0.21	0.536	0.86	0.809	0.884	0.6	0.054	0.467	0.749	0.42	0.266	0.512	0.539	0.356	0.141	0.715	0.362	0.735	0.317	0.905	0.91	0.732	0.413	0.086	0.714
cg20267580	chr1	85220130	Island			0.969	0.986	0.011	0.053	0.666	0.974	0.971	0.272	0.03	0.816	0.982	0.966	0.958	0.945	0.977	0.978	0.955	0.407	0.662	0.025	0.05	0.965	0.39	0.993	0.046	0.025	0.198	0.048	0.121	0.977	0.946	0.87	0.938	0.951	0.039	0.137	0.971	0.033	0.824	0.96	0.036	0.041	0.989	0.961
cg22433862	chr1	28013341	OpenSea			0.809	0.156	0.829	0.936	0.887	0.892	0.523	0.612	0.895	0.927	0.163	0.457	0.685	0.338	0.928	0.222	0.187	0.677	0.747	0.59	0.764	0.833	0.424	0.586	0.869	0.699	0.288	0.195	0.26	0.814	0.767	0.774	0.948	0.981	0.966	0.524	0.722	0.977	0.955	0.842	0.554	0.975	0.152	0.222
cg22495848	chr1	2425173	OpenSea	PLCH2	Body	0.631	0.933	0.442	0.193	0.687	0.793	0.582	0.604	0.373	0.26	0.214	0.348	0.262	0.655	0.266	0.413	0.914	0.468	0.688	0.402	0.404	0.846	0.728	0.835	0.489	0.087	0.297	0.957	0.751	0.577	0.834	0.151	0.402	0.294	0.065	0.448	0.712	0.004	0.061	0.764	0.313	0.143	0.571	0.754
cg24107728	chr1	53760337	OpenSea	LRP8	Body	0.842	0.404	0.264	0.471	0.495	0.865	0.582	0.333	0.161	0.821	0.326	0.697	0.771	0.197	0.796	0.334	0.302	0.195	0.791	0.398	0.137	0.143	0.56	0.101	0.141	0.181	0.075	0.431	0.432	0.837	0.891	0.798	0.66	0.811	0.329	0.142	0.892	0.561	0.516	0.519	0.581	0.232	0.139	0.616
cg24361162	chr1	156358116	Island			0.085	0.933	0.061	0.118	0.799	0.066	0.547	0.44	0.606	0.137	0.902	0.158	0.358	0.559	0.894	0.141	0.882	0.62	0.884	0.062	0.083	0.881	0.898	0.887	0.74	0.378	0.866	0.887	0.827	0.294	0.041	0.714	0.539	0.813	0.09	0.711	0.105	0.093	0.108	0.921	0.098	0.095	0.717	0.933
cg25624478	chr1	204948582	N_Shelf	NFASC	Body	0.968	0.021	0.009	0.097	0.727	0.972	0.954	0.579	0.134	0.961	0.946	0.942	0.985	0.94	0.981	0.968	0.066	0.103	0.112	0.021	0.084	0.958	0.551	0.308	0.048	0.044	0.071	0.046	0.202	0.973	0.964	0.97	0.987	0.959	0.052	0.108	0.991	0.036	0.072	0.931	0.227	0.027	0.909	0.022
cg26220673	chr1	221064700	N_Shore			0.195	0.899	0.064	0.085	0.747	0.214	0.661	0.427	0.073	0.042	0.889	0.098	0.71	0.255	0.939	0.538	0.905	0.294	0.36	0.022	0.04	0.934	0.427	0.914	0.413	0.042	0.838	0.745	0.254	0.22	0.074	0.692	0.379	0.774	0.159	0.049	0.872	0.141	0.051	0.958	0.403	0.308	0.86	0.929
cg00746446	chr2	23879137	OpenSea	KLHL29	Body	0.085	0.935	0.827	0.893	0.799	0.119	0.103	0.463	0.229	0.183	0.066	0.113	0.168	0.193	0.053	0.105	0.911	0.509	0.83	0.915	0.892	0.939	0.914	0.614	0.917	0.882	0.806	0.911	0.915	0.114	0.109	0.101	0.31	0.147	0.63	0.731	0.077	0.873	0.785	0.614	0.683	0.897	0.059	0.941
cg01109574	chr2	36824259	N_Shore	FEZ2	Body	0.361	0.353	0.398	0.582	0.686	0.096	0.384	0.198	0.696	0.188	0.705	0.047	0.201	0.748	0.711	0.601	0.129	0.402	0.293	0.408	0.236	0.398	0.835	0.34	0.903	0.49	0.884	0.381	0.526	0.295	0.031	0.312	0.403	0.62	0.595	0.497	0.129	0.688	0.749	0.223	0.255	0.643	0.532	0.158
cg01752203	chr2	15948462	OpenSea			0.858	0.398	0.182	0.248	0.908	0.871	0.816	0.386	0.627	0.835	0.764	0.672	0.178	0.894	0.955	0.943	0.157	0.126	0.956	0.241	0.163	0.946	0.291	0.906	0.116	0.041	0.122	0.138	0.178	0.924	0.825	0.639	0.843	0.835	0.207	0.202	0.88	0.084	0.108	0.926	0.314	0.066	0.963	0.442
cg02227919	chr2	171569132	N_Shore	LOC440925	Body	0.209	0.458	0.646	0.528	0.823	0.129	0.12	0.321	0.541	0.11	0.038	0.145	0.038	0.058	0.296	0.028	0.623	0.413	0.575	0.141	0.368	0.334	0.722	0.255	0.669	0.071	0.545	0.621	0.456	0.257	0.123	0.134	0.329	0.162	0.874	0.498	0.089	0.319	0.34	0.153	0.469	0.5	0.033	0.826
cg02381965	chr2	3418480	OpenSea	TTC15	Body	0.913	0.989	0.067	0.232	0.238	0.583	0.857	0.484	0.09	0.778	0.102	0.547	0.97	0.95	0.964	0.992	0.964	0.433	0.789	0.048	0.158	0.894	0.97	0.898	0.648	0.045	0.3	0.974	0.931	0.135	0.208	0.804	0.528	0.98	0.591	0.915	0.93	0.511	0.15	0.785	0.391	0.405	0.987	0.983
cg02639181	chr2	8978042	S_Shore	KIDINS220	TSS1500	0.975	0.389	0.203	0.852	0.911	0.862	0.919	0.731	0.638	0.373	0.077	0.165	0.203	0.576	0.187	0.04	0.316	0.584	0.818	0.297	0.344	0.845	0.687	0.907	0.867	0.894	0.933	0.462	0.602	0.916	0.947	0.082	0.816	0.211	0.878	0.653	0.924	0.885	0.327	0.943	0.802	0.868	0.084	0.686
cg03555299	chr2	206830681	OpenSea			0.892	0.071	0.043	0.711	0.791	0.863	0.799	0.087	0.63	0.812	0.893	0.651	0.775	0.845	0.772	0.914	0.287	0.106	0.628	0.187	0.12	0.112	0.24	0.655	0.132	0.122	0.173	0.078	0.107	0.856	0.821	0.595	0.791	0.606	0.381	0.089	0.937	0.732	0.126	0.623	0.237	0.682	0.87	0.055
cg13808071	chr2	11679872	OpenSea	GREB1	TSS1500;5'UTR	0.048	0.976	0.834	0.678	0.902	0.125	0.232	0.448	0.375	0.095	0.069	0.089	0.027	0.157	0.033	0.165	0.686	0.463	0.921	0.885	0.626	0.803	0.896	0.677	0.855	0.715	0.854	0.873	0.881	0.218	0.192	0.164	0.157	0.057	0.777	0.528	0.019	0.53	0.508	0.146	0.762	0.244	0.121	0.707
cg15361291	chr2	242003523	N_Shore	SNED1	Body	0.921	0.049	0.036	0.22	0.246	0.858	0.721	0.561	0.7	0.66	0.122	0.902	0.866	0.288	0.952	0.106	0.168	0.099	0.638	0.541	0.237	0.497	0.144	0.948	0.676	0.057	0.22	0.105	0.201	0.917	0.687	0.922	0.7	0.876	0.193	0.224	0.945	0.124	0.691	0.664	0.275	0.109	0.124	0.068
cg19075225	chr2	242009513	OpenSea	SNED1	Body	0.974	0.451	0.367	0.373	0.696	0.597	0.92	0.439	0.756	0.886	0.916	0.859	0.93	0.893	0.966	0.864	0.441	0.262	0.739	0.58	0.379	0.704	0.842	0.58	0.513	0.26	0.898	0.499	0.637	0.939	0.558	0.818	0.963	0.883	0.557	0.564	0.949	0.12	0.193	0.643	0.466	0.166	0.974	0.112
cg20373544	chr2	202814226	OpenSea			0.938	0.93	0.198	0.686	0.618	0.931	0.504	0.305	0.684	0.927	0.059	0.858	0.911	0.147	0.956	0.088	0.112	0.14	0.769	0.148	0.087	0.085	0.48	0.512	0.404	0.707	0.928	0.09	0.249	0.96	0.936	0.964	0.869	0.898	0.786	0.164	0.954	0.458	0.27	0.162	0.387	0.657	0.082	0.719
cg22365240	chr2	105374995	OpenSea			0.041	0.116	0.898	0.876	0.84	0.067	0.159	0.609	0.856	0.12	0.017	0.045	0.072	0.097	0.459	0.049	0.03	0.752	0.885	0.88	0.806	0.611	0.912	0.788	0.94	0.949	0.839	0.311	0.04	0.693	0.067	0.255	0.112	0.085	0.919	0.796	0.593	0.915	0.873	0.844	0.808	0.863	0.032	0.713
cg22618405	chr2	86038802	S_Shore			0.991	0.975	0.249	0.131	0.951	0.958	0.959	0.627	0.52	0.948	0.198	0.924	0.616	0.537	0.968	0.42	0.965	0.177	0.951	0.77	0.189	0.872	0.811	0.884	0.382	0.078	0.81	0.878	0.514	0.971	0.976	0.28	0.989	0.929	0.097	0.313	0.93	0.061	0.06	0.948	0.203	0.068	0.88	0.856
cg26800771	chr2	241855454	Island			0.742	0.165	0.203	0.279	0.834	0.529	0.467	0.179	0.551	0.528	0.873	0.331	0.333	0.824	0.755	0.862	0.104	0.175	0.53	0.065	0.109	0.433	0.526	0.686	0.283	0.154	0.158	0.102	0.278	0.775	0.69	0.453	0.727	0.194	0.103	0.343	0.634	0.081	0.126	0.635	0.407	0.075	0.887	0.087
cg27252970	chr2	220348312	N_Shore	SPEG	Body	0.915	0.351	0.037	0.237	0.714	0.794	0.747	0.566	0.273	0.511	0.925	0.598	0.76	0.845	0.925	0.372	0.932	0.355	0.954	0.196	0.13	0.958	0.613	0.915	0.08	0.031	0.071	0.229	0.291	0.915	0.893	0.805	0.738	0.747	0.086	0.078	0.144	0.08	0.087	0.953	0.347	0.032	0.639	0.916
cg00334063	chr3	147106010	N_Shelf	ZIC4	3'UTR;Body	0.04	0.135	0.959	0.587	0.464	0.033	0.042	0.955	0.855	0.035	0.018	0.037	0.021	0.026	0.021	0.059	0.064	0.65	0.93	0.972	0.881	0.488	0.912	0.935	0.931	0.632	0.92	0.278	0.723	0.882	0.039	0.793	0.094	0.025	0.82	0.651	0.023	0.957	0.956	0.958	0.506	0.466	0.037	0.918
cg07276534	chr3	193534580	OpenSea			0.061	0.15	0.664	0.755	0.803	0.079	0.036	0.617	0.682	0.088	0.046	0.073	0.115	0.108	0.07	0.101	0.117	0.533	0.829	0.657	0.653	0.641	0.789	0.513	0.847	0.752	0.75	0.104	0.364	0.091	0.068	0.094	0.242	0.072	0.723	0.631	0.046	0.765	0.727	0.539	0.572	0.804	0.064	0.338
cg12333618	chr3	172859037	OpenSea	SPATA16	TSS200	0.055	0.711	0.848	0.894	0.97	0.109	0.209	0.469	0.666	0.518	0.055	0.101	0.123	0.53	0.109	0.11	0.108	0.139	0.895	0.843	0.905	0.246	0.954	0.191	0.907	0.904	0.886	0.941	0.902	0.103	0.12	0.149	0.66	0.113	0.887	0.81	0.059	0.672	0.367	0.051	0.288	0.797	0.058	0.037
cg14984943	chr3	54660934	S_Shore	CACNA2D3	Body	0.919	0.213	0.32	0.568	0.682	0.889	0.662	0.11	0.705	0.885	0.625	0.87	0.714	0.528	0.834	0.49	0.09	0.08	0.396	0.531	0.358	0.039	0.302	0.037	0.455	0.746	0.534	0.349	0.461	0.792	0.906	0.75	0.885	0.725	0.456	0.336	0.867	0.643	0.622	0.515	0.387	0.704	0.624	0.042
cg18548864	chr3	112995278	OpenSea	BOC	Body	0.788	0.788	0.09	0.093	0.244	0.851	0.641	0.335	0.137	0.423	0.102	0.188	0.07	0.104	0.746	0.357	0.731	0.344	0.89	0.175	0.067	0.627	0.771	0.445	0.058	0.03	0.094	0.59	0.437	0.598	0.871	0.659	0.743	0.669	0.088	0.269	0.828	0.102	0.235	0.281	0.391	0.05	0.649	0.895
cg18648037	chr3	106917496	OpenSea	LOC100302640	Body	0.043	0.759	0.653	0.609	0.84	0.045	0.044	0.507	0.332	0.071	0.065	0.059	0.087	0.091	0.018	0.326	0.814	0.301	0.661	0.271	0.486	0.417	0.682	0.419	0.742	0.855	0.552	0.89	0.37	0.066	0.041	0.062	0.145	0.047	0.803	0.462	0.032	0.879	0.656	0.359	0.527	0.799	0.13	0.739
cg21107573	chr3	64384431	OpenSea			0.782	0.068	0.202	0.551	0.557	0.77	0.819	0.093	0.289	0.75	0.148	0.388	0.295	0.122	0.608	0.069	0.077	0.1	0.119	0.094	0.151	0.054	0.114	0.049	0.293	0.446	0.332	0.077	0.088	0.731	0.738	0.545	0.789	0.28	0.455	0.172	0.76	0.509	0.458	0.331	0.401	0.505	0.078	0.216
cg23260991	chr3	112930187	N_Shore	BOC	TSS1500	0.007	0.849	0.723	0.611	0.488	0.012	0.015	0.429	0.088	0.012	0.011	0.009	0.016	0.01	0.013	0.01	0.752	0.722	0.749	0.355	0.199	0.748	0.792	0.666	0.802	0.845	0.676	0.771	0.491	0.012	0.014	0.015	0.023	0.008	0.69	0.706	0.003	0.595	0.826	0.264	0.523	0.677	0.011	0.773
cg26292910	chr3	48732762	OpenSea	IP6K2	5'UTR;Body	0.103	0.886	0.511	0.762	0.74	0.38	0.07	0.538	0.273	0.105	0.067	0.079	0.188	0.308	0.062	0.173	0.908	0.671	0.607	0.381	0.407	0.914	0.802	0.875	0.891	0.527	0.759	0.805	0.819	0.124	0.416	0.089	0.321	0.093	0.82	0.588	0.048	0.819	0.309	0.92	0.633	0.879	0.113	0.921
cg05068452	chr4	115521241	S_Shore	UGT8	5'UTR	0.047	0.408	0.482	0.661	0.558	0.069	0.062	0.828	0.576	0.058	0.033	0.039	0.116	0.057	0.483	0.038	0.17	0.408	0.933	0.41	0.336	0.844	0.865	0.867	0.529	0.897	0.422	0.638	0.643	0.103	0.057	0.36	0.114	0.076	0.752	0.739	0.037	0.807	0.503	0.892	0.527	0.709	0.038	0.301
cg07536144	chr4	26030582	Island			0.514	0.908	0.439	0.692	0.812	0.385	0.684	0.625	0.588	0.49	0.902	0.557	0.169	0.785	0.109	0.843	0.184	0.843	0.883	0.872	0.52	0.85	0.339	0.41	0.212	0.174	0.403	0.893	0.532	0.875	0.123	0.231	0.329	0.517	0.513	0.123	0.327	0.076	0.041	0.884	0.309	0.074	0.893	0.335
cg10128806	chr4	78977322	N_Shore	FRAS1	TSS1500	0.092	0.884	0.848	0.18	0.848	0.054	0.331	0.913	0.548	0.083	0.041	0.073	0.073	0.078	0.435	0.041	0.859	0.894	0.895	0.815	0.199	0.849	0.879	0.91	0.948	0.678	0.698	0.928	0.788	0.432	0.077	0.057	0.16	0.072	0.186	0.876	0.068	0.077	0.07	0.945	0.309	0.052	0.042	0.934
cg23447233	chr4	1295047	OpenSea	MAEA	Body	0.941	0.574	0.302	0.655	0.689	0.743	0.555	0.154	0.051	0.744	0.046	0.422	0.817	0.115	0.631	0.04	0.774	0.824	0.71	0.974	0.749	0.13	0.546	0.284	0.83	0.885	0.459	0.517	0.924	0.243	0.685	0.496	0.588	0.634	0.931	0.775	0.617	0.141	0.075	0.757	0.778	0.076	0.037	0.175
cg04305319	chr5	149698023	OpenSea			0.969	0.117	0.589	0.733	0.928	0.906	0.894	0.133	0.505	0.962	0.143	0.604	0.842	0.083	0.956	0.21	0.069	0.184	0.383	0.323	0.4	0.171	0.067	0.035	0.833	0.567	0.668	0.178	0.315	0.962	0.962	0.889	0.974	0.873	0.607	0.235	0.891	0.581	0.825	0.118	0.819	0.574	0.049	0.138
cg05141014	chr5	59784203	OpenSea	PART1;PDE4D	Body;TSS1500	0.978	0.04	0.139	0.702	0.969	0.971	0.966	0.173	0.146	0.989	0.052	0.97	0.991	0.238	0.992	0.098	0.06	0.09	0.092	0.044	0.171	0.984	0.918	0.396	0.202	0.504	0.41	0.102	0.203	0.981	0.847	0.992	0.993	0.956	0.405	0.359	0.99	0.275	0.061	0.899	0.525	0.45	0.053	0.022
cg05905586	chr5	81048305	S_Shore	SSBP2	TSS1500	0.113	0.466	0.949	0.881	0.958	0.136	0.212	0.227	0.753	0.217	0.104	0.112	0.203	0.22	0.286	0.134	0.227	0.272	0.643	0.933	0.937	0.878	0.73	0.298	0.953	0.954	0.951	0.638	0.693	0.268	0.137	0.26	0.511	0.214	0.461	0.793	0.131	0.482	0.279	0.44	0.762	0.846	0.112	0.29
cg14076360	chr5	61917363	OpenSea	IPO11	Body	0.958	0.076	0.055	0.242	0.924	0.907	0.846	0.075	0.49	0.852	0.907	0.843	0.84	0.852	0.975	0.909	0.065	0.083	0.147	0.077	0.137	0.096	0.336	0.122	0.366	0.103	0.28	0.09	0.148	0.977	0.838	0.864	0.953	0.922	0.111	0.141	0.931	0.106	0.122	0.597	0.315	0.198	0.822	0.068
cg18121224	chr5	176559563	Island	NSD1	TSS1500	0.054	0.765	0.023	0.064	0.711	0.063	0.171	0.503	0.043	0.053	0.959	0.048	0.206	0.874	0.945	0.918	0.903	0.125	0.509	0.006	0.071	0.919	0.512	0.915	0.064	0.021	0.739	0.128	0.122	0.883	0.562	0.085	0.697	0.369	0.041	0.331	0.038	0.058	0.039	0.92	0.039	0.098	0.964	0.966
cg18196463	chr5	1069235	S_Shore	SLC12A7	Body	0.942	0.928	0.127	0.358	0.842	0.54	0.864	0.608	0.415	0.854	0.271	0.733	0.626	0.931	0.563	0.973	0.592	0.359	0.942	0.184	0.314	0.94	0.931	0.958	0.351	0.051	0.399	0.935	0.728	0.97	0.448	0.391	0.812	0.555	0.255	0.517	0.248	0.173	0.102	0.876	0.396	0.187	0.974	0.125
cg22771548	chr5	73044623	OpenSea	RGNEF	Body	0.046	0.745	0.485	0.725	0.716	0.037	0.157	0.327	0.54	0.049	0.06	0.052	0.069	0.107	0.065	0.1	0.324	0.354	0.739	0.615	0.472	0.552	0.579	0.414	0.262	0.579	0.426	0.796	0.547	0.156	0.088	0.077	0.119	0.05	0.384	0.265	0.036	0.729	0.25	0.123	0.218	0.737	0.054	0.5
cg01597685	chr6	11591981	OpenSea			0.962	0.269	0.504	0.695	0.683	0.936	0.923	0.288	0.631	0.922	0.485	0.885	0.899	0.75	0.937	0.546	0.166	0.145	0.396	0.382	0.454	0.179	0.283	0.123	0.575	0.636	0.667	0.191	0.21	0.898	0.925	0.925	0.911	0.934	0.683	0.226	0.927	0.605	0.575	0.279	0.381	0.479	0.723	0.114
cg04854165	chr6	169484675	OpenSea			0.946	0.464	0.155	0.594	0.789	0.922	0.855	0.161	0.717	0.787	0.123	0.917	0.916	0.34	0.926	0.226	0.631	0.114	0.357	0.269	0.338	0.188	0.12	0.146	0.596	0.313	0.204	0.201	0.219	0.946	0.932	0.946	0.953	0.944	0.501	0.42	0.83	0.524	0.155	0.392	0.478	0.564	0.135	0.09
cg05525649	chr6	32156269	OpenSea	PBX2	Body	0.119	0.747	0.78	0.738	0.837	0.151	0.059	0.562	0.68	0.121	0.114	0.122	0.133	0.287	0.39	0.091	0.614	0.49	0.715	0.702	0.628	0.869	0.583	0.711	0.825	0.684	0.618	0.714	0.69	0.127	0.141	0.091	0.255	0.168	0.688	0.708	0.134	0.702	0.452	0.776	0.72	0.846	0.09	0.741
cg06590170	chr6	33969828	OpenSea			0.501	0.664	0.413	0.113	0.772	0.309	0.454	0.321	0.418	0.163	0.903	0.441	0.65	0.914	0.93	0.918	0.442	0.083	0.27	0.094	0.123	0.857	0.335	0.909	0.611	0.199	0.136	0.368	0.121	0.839	0.173	0.507	0.596	0.297	0.271	0.107	0.728	0.066	0.119	0.975	0.127	0.116	0.926	0.441
cg08624648	chr6	31651029	Island			0.911	0.047	0.019	0.012	0.019	0.717	0.192	0.14	0.058	0.108	0.163	0.538	0.294	0.697	0.948	0.049	0.953	0.03	0.004	0.027	0.007	0.991	0.873	0.96	0.741	0.006	0.675	0.243	0.356	0.84	0.696	0.633	0.596	0.846	0.027	0.093	0.895	0.08	0.149	0.96	0.541	0.007	0.967	0.939
cg10464773	chr6	164171506	OpenSea			0.059	0.882	0.754	0.115	0.838	0.108	0.281	0.479	0.554	0.106	0.323	0.079	0.099	0.853	0.076	0.863	0.866	0.368	0.854	0.828	0.67	0.676	0.853	0.542	0.318	0.179	0.416	0.883	0.819	0.739	0.08	0.054	0.275	0.115	0.202	0.648	0.062	0.089	0.055	0.276	0.107	0.102	0.72	0.396
cg13212956	chr6	134209935	N_Shore	TCF21	TSS1500	0.07	0.225	0.851	0.837	0.794	0.211	0.197	0.677	0.944	0.091	0.069	0.269	0.742	0.085	0.282	0.046	0.119	0.251	0.892	0.908	0.819	0.22	0.94	0.092	0.95	0.957	0.36	0.38	0.646	0.208	0.153	0.075	0.181	0.369	0.828	0.766	0.093	0.909	0.964	0.221	0.508	0.845	0.212	0.075
cg23121394	chr6	168197410	Island	C6orf123	Body	0.021	0.943	0.937	0.842	0.751	0.01	0.041	0.63	0.331	0.029	0.017	0.009	0.026	0.296	0.017	0.014	0.887	0.828	0.07	0.406	0.497	0.86	0.844	0.85	0.828	0.942	0.81	0.868	0.811	0.029	0.012	0.11	0.016	0.019	0.515	0.731	0.003	0.93	0.903	0.91	0.468	0.834	0.028	0.839
cg25147604	chr6	7540971	N_Shore	DSP	TSS1500	0.192	0.477	0.156	0.467	0.295	0.26	0.588	0.726	0.168	0.172	0.237	0.311	0.649	0.258	0.909	0.069	0.346	0.382	0.743	0.386	0.12	0.775	0.771	0.186	0.38	0.252	0.464	0.32	0.786	0.066	0.094	0.756	0.558	0.889	0.803	0.561	0.772	0.21	0.208	0.817	0.461	0.151	0.063	0.519
cg27530576	chr6	33401480	OpenSea	SYNGAP1	Body	0.784	0.02	0.104	0.147	0.751	0.705	0.124	0.451	0.515	0.216	0.851	0.353	0.53	0.797	0.789	0.865	0.03	0.037	0.481	0.096	0.061	0.267	0.041	0.146	0.077	0.333	0.278	0.036	0.022	0.744	0.725	0.46	0.543	0.433	0.043	0.064	0.765	0.06	0.067	0.557	0.39	0.135	0.877	0.011
cg01952989	chr7	1986334	OpenSea	MAD1L1	Body	0.117	0.982	0.285	0.325	0.922	0.14	0.712	0.576	0.212	0.174	0.813	0.158	0.137	0.956	0.093	0.964	0.937	0.405	0.902	0.786	0.247	0.629	0.974	0.88	0.57	0.638	0.569	0.975	0.927	0.297	0.187	0.251	0.305	0.199	0.182	0.618	0.093	0.567	0.2	0.554	0.462	0.342	0.958	0.982
cg02539083	chr7	97361148	Island	TAC1	TSS200	0.067	0.407	0.052	0.07	0.682	0.048	0.8	0.098	0.132	0.057	0.892	0.127	0.528	0.373	0.842	0.741	0.266	0.093	0.877	0.056	0.062	0.216	0.716	0.676	0.598	0.045	0.098	0.639	0.145	0.177	0.051	0.617	0.123	0.627	0.076	0.237	0.44	0.049	0.042	0.625	0.075	0.064	0.835	0.039
cg02582057	chr7	155258253	N_Shore			0.231	0.897	0.483	0.031	0.808	0.12	0.789	0.884	0.026	0.077	0.81	0.059	0.662	0.744	0.698	0.548	0.856	0.931	0.539	0.84	0.407	0.88	0.819	0.702	0.173	0.859	0.805	0.902	0.739	0.773	0.095	0.34	0.501	0.783	0.03	0.717	0.778	0.075	0.016	0.91	0.052	0.017	0.896	0.258
cg06010390	chr7	101849120	OpenSea	CUX1	Body	0.816	0.86	0.152	0.08	0.583	0.571	0.264	0.271	0.067	0.351	0.636	0.303	0.135	0.918	0.338	0.971	0.893	0.091	0.631	0.531	0.134	0.621	0.927	0.702	0.055	0.02	0.077	0.857	0.587	0.737	0.848	0.104	0.786	0.094	0.049	0.233	0.757	0.039	0.053	0.843	0.101	0.065	0.916	0.852
cg07706515	chr7	4830907	N_Shore	KIAA0415	Body	0.975	0.943	0.195	0.245	0.688	0.96	0.824	0.431	0.226	0.601	0.889	0.725	0.803	0.931	0.564	0.973	0.969	0.244	0.764	0.41	0.273	0.79	0.877	0.838	0.218	0.109	0.238	0.963	0.854	0.949	0.951	0.495	0.932	0.389	0.16	0.374	0.764	0.171	0.149	0.924	0.235	0.183	0.975	0.825
cg10074347	chr7	2182153	N_Shelf	MAD1L1	Body	0.821	0.972	0.453	0.214	0.863	0.857	0.851	0.435	0.184	0.413	0.581	0.559	0.662	0.972	0.249	0.966	0.944	0.406	0.944	0.695	0.349	0.8	0.808	0.627	0.171	0.049	0.25	0.979	0.958	0.86	0.849	0.258	0.585	0.382	0.09	0.721	0.741	0.15	0.093	0.322	0.17	0.174	0.84	0.325
cg12833207	chr7	87936190	OpenSea	STEAP4	5'UTR;1stExon	0.02	0.644	0.202	0.261	0.665	0.016	0.35	0.516	0.223	0.004	0.02	0.026	0.402	0.016	0.094	0.014	0.395	0.017	0.826	0.147	0.194	0.064	0.801	0.717	0.792	0.203	0.463	0.879	0.166	0.512	0.012	0.399	0.04	0.62	0.336	0.092	0.04	0.083	0.019	0.219	0.705	0.518	0.018	0.123
cg17291500	chr7	550508	Island	PDGFA	Body	0.93	0.294	0.306	0.373	0.543	0.913	0.802	0.557	0.503	0.773	0.972	0.687	0.756	0.987	0.961	0.982	0.864	0.342	0.874	0.333	0.278	0.961	0.451	0.959	0.463	0.342	0.579	0.313	0.469	0.951	0.944	0.808	0.956	0.808	0.298	0.337	0.969	0.293	0.265	0.975	0.475	0.3	0.973	0.305
cg19351954	chr7	156259207	OpenSea			0.986	0.007	0.05	0.733	0.915	0.854	0.701	0.311	0.584	0.553	0.061	0.768	0.91	0.554	0.983	0.049	0.019	0.034	0.935	0.273	0.048	0.006	0.053	0.05	0.804	0.802	0.65	0.05	0.065	0.951	0.499	0.9	0.831	0.718	0.208	0.038	0.919	0.218	0.08	0.02	0.29	0.565	0.012	0.012
cg21355828	chr7	149389814	Island			0.172	0.484	0.024	0.499	0.835	0.873	0.938	0.564	0.592	0.224	0.04	0.237	0.41	0.785	0.908	0.313	0.106	0.051	0.948	0.239	0.361	0.916	0.066	0.876	0.905	0.296	0.533	0.21	0.049	0.62	0.524	0.764	0.686	0.827	0.478	0.065	0.914	0.934	0.085	0.662	0.067	0.902	0.547	0.035
cg21770322	chr7	97807741	OpenSea	LMTK2	Body	0.745	0.911	0.064	0.101	0.706	0.814	0.502	0.241	0.157	0.366	0.059	0.317	0.454	0.232	0.117	0.923	0.915	0.079	0.889	0.725	0.149	0.612	0.722	0.623	0.327	0.03	0.199	0.914	0.879	0.857	0.929	0.068	0.518	0.197	0.053	0.614	0.539	0.051	0.038	0.719	0.129	0.077	0.217	0.042
cg23238315	chr7	156259194	OpenSea			0.979	0.068	0.09	0.82	0.962	0.916	0.705	0.356	0.7	0.656	0.086	0.868	0.917	0.657	0.978	0.092	0.056	0.073	0.908	0.421	0.083	0.065	0.087	0.082	0.88	0.841	0.732	0.057	0.119	0.961	0.724	0.907	0.91	0.726	0.421	0.089	0.959	0.355	0.113	0.088	0.462	0.746	0.068	0.048
cg26122451	chr7	92672950	Island			0.03	0.916	0.873	0.305	0.732	0.065	0.02	0.819	0.114	0.036	0.871	0.03	0.138	0.673	0.493	0.789	0.857	0.811	0.909	0.718	0.464	0.865	0.852	0.83	0.877	0.828	0.815	0.845	0.739	0.016	0.052	0.284	0.127	0.026	0.608	0.697	0.099	0.207	0.034	0.896	0.549	0.358	0.875	0.919
cg00033806	chr8	143356113	N_Shelf	TSNARE1	Body	0.689	0.936	0.149	0.272	0.831	0.417	0.712	0.412	0.533	0.338	0.702	0.384	0.313	0.924	0.49	0.533	0.884	0.252	0.844	0.247	0.268	0.687	0.761	0.807	0.458	0.065	0.28	0.841	0.706	0.295	0.473	0.31	0.729	0.388	0.164	0.308	0.561	0.141	0.106	0.462	0.356	0.158	0.71	0.86
cg04142296	chr8	38757532	N_Shore	PLEKHA2	TSS1500	0.921	0.062	0.131	0.199	0.867	0.615	0.823	0.229	0.539	0.423	0.87	0.775	0.821	0.893	0.923	0.861	0.074	0.092	0.539	0.212	0.192	0.13	0.082	0.602	0.619	0.206	0.234	0.075	0.113	0.9	0.533	0.872	0.712	0.763	0.9	0.145	0.883	0.086	0.062	0.725	0.578	0.069	0.916	0.035
cg08497772	chr8	22407100	N_Shore			0.817	0.075	0.101	0.455	0.263	0.755	0.772	0.18	0.695	0.565	0.201	0.587	0.711	0.133	0.831	0.088	0.197	0.342	0.512	0.324	0.203	0.338	0.113	0.182	0.82	0.575	0.184	0.103	0.149	0.766	0.66	0.382	0.775	0.75	0.266	0.338	0.622	0.23	0.111	0.44	0.653	0.468	0.155	0.192
cg11062466	chr8	58055876	N_Shore			0.873	0.079	0.869	0.537	0.936	0.851	0.507	0.509	0.44	0.519	0.165	0.447	0.071	0.895	0.877	0.656	0.343	0.522	0.98	0.022	0.908	0.383	0.732	0.918	0.901	0.546	0.459	0.575	0.909	0.847	0.895	0.07	0.839	0.695	0.591	0.6	0.214	0.439	0.387	0.974	0.797	0.376	0.965	0.846
cg11382529	chr8	65490613	N_Shore	LOC401463	TSS1500	0.382	0.447	0.616	0.328	0.819	0.348	0.391	0.843	0.924	0.472	0.977	0.763	0.799	0.924	0.973	0.949	0.979	0.599	0.997	0.183	0.36	0.958	0.942	0.542	0.575	0.128	0.86	0.9	0.836	0.592	0.794	0.727	0.899	0.525	0.366	0.504	0.94	0.096	0.635	0.986	0.64	0.05	0.979	0.481
cg17297634	chr8	27806022	OpenSea	SCARA5	Body	0.407	0.9	0.673	0.482	0.84	0.466	0.478	0.702	0.631	0.478	0.051	0.1	0.084	0.116	0.326	0.069	0.472	0.303	0.933	0.96	0.743	0.917	0.524	0.896	0.069	0.128	0.746	0.926	0.228	0.547	0.431	0.532	0.545	0.114	0.248	0.613	0.551	0.098	0.05	0.577	0.461	0.086	0.068	0.867
cg18898125	chr8	24770381	N_Shore	NEFM	TSS1500	0.022	0.614	0.477	0.827	0.736	0.029	0.186	0.402	0.818	0.11	0.898	0.381	0.747	0.117	0.937	0.028	0.03	0.786	0.923	0.098	0.276	0.016	0.892	0.107	0.896	0.475	0.033	0.021	0.065	0.035	0.027	0.794	0.043	0.798	0.881	0.784	0.041	0.922	0.4	0.016	0.747	0.809	0.012	0.929
cg23314364	chr8	29230998	OpenSea			0.169	0.565	0.787	0.752	0.852	0.086	0.313	0.739	0.551	0.099	0.052	0.126	0.095	0.068	0.463	0.052	0.143	0.439	0.873	0.771	0.676	0.695	0.821	0.836	0.859	0.842	0.61	0.861	0.39	0.688	0.199	0.264	0.501	0.053	0.699	0.754	0.242	0.915	0.329	0.89	0.7	0.869	0.044	0.095
cg13794641	chr9	138289504	OpenSea			0.972	0.325	0.211	0.682	0.753	0.964	0.959	0.33	0.669	0.975	0.92	0.951	0.957	0.937	0.971	0.958	0.692	0.45	0.613	0.546	0.224	0.033	0.469	0.139	0.63	0.565	0.483	0.631	0.279	0.966	0.96	0.919	0.971	0.965	0.57	0.419	0.969	0.366	0.517	0.074	0.321	0.271	0.932	0.581
cg14188346	chr9	98811640	OpenSea			0.302	0.927	0.645	0.335	0.9	0.439	0.651	0.685	0.839	0.367	0.308	0.263	0.314	0.281	0.129	0.455	0.887	0.597	0.897	0.749	0.641	0.324	0.785	0.186	0.202	0.328	0.816	0.914	0.692	0.616	0.658	0.271	0.506	0.271	0.156	0.883	0.292	0.185	0.147	0.125	0.317	0.129	0.385	0.182
cg14648534	chr9	132315842	S_Shelf			0.964	0.047	0.113	0.188	0.575	0.976	0.945	0.667	0.406	0.969	0.865	0.955	0.886	0.828	0.77	0.973	0.169	0.132	0.129	0.041	0.087	0.911	0.135	0.54	0.116	0.161	0.45	0.133	0.077	0.865	0.898	0.943	0.966	0.895	0.147	0.145	0.834	0.117	0.101	0.883	0.252	0.09	0.922	0.194
cg04064828	chr10	134002751	S_Shore	DPYSL4	Body	0.977	0.543	0.047	0.185	0.313	0.96	0.912	0.151	0.127	0.272	0.379	0.698	0.929	0.855	0.989	0.559	0.9	0.103	0.118	0.086	0.211	0.627	0.325	0.872	0.165	0.047	0.205	0.788	0.677	0.97	0.954	0.602	0.987	0.856	0.083	0.209	0.993	0.08	0.038	0.612	0.211	0.071	0.875	0.985
cg08309041	chr10	134002714	S_Shore	DPYSL4	Body	0.981	0.53	0.082	0.198	0.319	0.879	0.844	0.193	0.145	0.277	0.403	0.635	0.855	0.856	0.953	0.498	0.814	0.123	0.165	0.147	0.231	0.484	0.417	0.842	0.191	0.062	0.235	0.749	0.616	0.935	0.831	0.552	0.978	0.726	0.12	0.23	0.977	0.109	0.058	0.618	0.25	0.105	0.79	0.966
cg09326084	chr10	1692910	OpenSea	ADARB2	Body	0.463	0.932	0.479	0.808	0.83	0.467	0.793	0.475	0.431	0.344	0.187	0.268	0.434	0.229	0.207	0.204	0.795	0.859	0.407	0.373	0.502	0.908	0.888	0.907	0.913	0.901	0.905	0.743	0.875	0.221	0.515	0.301	0.814	0.202	0.745	0.855	0.158	0.733	0.252	0.903	0.698	0.713	0.386	0.925
cg10061805	chr10	111695004	OpenSea			0.083	0.305	0.743	0.799	0.663	0.094	0.135	0.543	0.786	0.165	0.182	0.09	0.141	0.197	0.119	0.222	0.303	0.573	0.819	0.563	0.588	0.621	0.404	0.584	0.88	0.764	0.818	0.297	0.305	0.152	0.115	0.24	0.275	0.131	0.83	0.633	0.09	0.833	0.844	0.457	0.653	0.775	0.197	0.409
cg10448724	chr10	532791	S_Shore	DIP2C	Body	0.109	0.864	0.846	0.65	0.787	0.114	0.101	0.562	0.653	0.196	0.125	0.161	0.197	0.285	0.231	0.145	0.667	0.811	0.855	0.834	0.853	0.744	0.873	0.587	0.76	0.767	0.521	0.877	0.884	0.257	0.122	0.216	0.516	0.118	0.616	0.922	0.359	0.737	0.575	0.513	0.626	0.661	0.063	0.381
cg12673726	chr10	101606026	OpenSea	ABCC2	Body	0.328	0.453	0.565	0.249	0.748	0.074	0.868	0.243	0.029	0.032	0.035	0.018	0.011	0.034	0.043	0.018	0.798	0.269	0.686	0.228	0.229	0.881	0.414	0.772	0.884	0.221	0.123	0.408	0.243	0.354	0.013	0.037	0.071	0.03	0.675	0.439	0.093	0.065	0.037	0.789	0.685	0.038	0.016	0.879
cg13637654	chr10	103538719	N_Shore			0.044	0.642	0.403	0.439	0.838	0.073	0.378	0.896	0.88	0.221	0.077	0.494	0.762	0.116	0.916	0.042	0.166	0.646	0.288	0.085	0.199	0.739	0.801	0.883	0.906	0.61	0.854	0.736	0.816	0.248	0.061	0.346	0.105	0.594	0.353	0.489	0.097	0.249	0.327	0.923	0.851	0.573	0.06	0.836
cg14567917	chr10	77542314	OpenSea	C10orf11	TSS1500	0.061	0.895	0.405	0.81	0.851	0.115	0.303	0.45	0.429	0.074	0.314	0.061	0.074	0.45	0.075	0.771	0.547	0.446	0.899	0.451	0.237	0.294	0.886	0.807	0.907	0.885	0.878	0.88	0.802	0.088	0.087	0.084	0.228	0.056	0.799	0.819	0.068	0.881	0.38	0.137	0.748	0.871	0.891	0.921
cg18817750	chr10	104174276	S_Shelf	PSD	Body	0.887	0.046	0.312	0.588	0.815	0.842	0.831	0.289	0.733	0.818	0.306	0.797	0.815	0.183	0.876	0.321	0.082	0.149	0.486	0.131	0.107	0.066	0.092	0.08	0.11	0.112	0.251	0.085	0.151	0.907	0.846	0.851	0.825	0.814	0.416	0.174	0.898	0.361	0.588	0.451	0.417	0.265	0.147	0.069
cg26466234	chr10	124264224	OpenSea	HTRA1	Body	0.166	0.871	0.687	0.767	0.806	0.12	0.342	0.5	0.783	0.283	0.053	0.063	0.122	0.177	0.04	0.095	0.851	0.794	0.894	0.882	0.702	0.788	0.759	0.774	0.722	0.806	0.626	0.49	0.517	0.281	0.266	0.254	0.46	0.069	0.632	0.443	0.069	0.831	0.744	0.832	0.613	0.802	0.059	0.333
cg01156550	chr11	2292751	Island	ASCL2	TSS1500	0.352	0.509	0.053	0.182	0.514	0.297	0.83	0.196	0.157	0.379	0.915	0.307	0.266	0.78	0.493	0.86	0.123	0.42	0.238	0.383	0.049	0.238	0.234	0.226	0.568	0.241	0.049	0.065	0.097	0.736	0.292	0.188	0.309	0.31	0.067	0.075	0.053	0.059	0.062	0.406	0.191	0.079	0.908	0.324
cg02078690	chr11	122852454	Island	BSX	TSS200	0.044	0.972	0.763	0.446	0.833	0.054	0.288	0.927	0.912	0.05	0.055	0.04	0.084	0.375	0.305	0.042	0.623	0.158	0.902	0.935	0.878	0.271	0.887	0.466	0.856	0.721	0.557	0.479	0.671	0.051	0.044	0.058	0.055	0.45	0.378	0.848	0.053	0.348	0.532	0.083	0.223	0.173	0.149	0.052
cg02179652	chr11	122852429	Island	BSX	TSS200	0.04	0.903	0.642	0.313	0.749	0.024	0.402	0.843	0.829	0.039	0.024	0.018	0.015	0.225	0.178	0.058	0.476	0.13	0.8	0.868	0.786	0.387	0.817	0.204	0.762	0.672	0.403	0.248	0.349	0.026	0.036	0.073	0.039	0.276	0.209	0.746	0.019	0.261	0.364	0.075	0.168	0.169	0.138	0.025
cg04883026	chr11	66487938	OpenSea	SPTBN2	Body	0.098	0.863	0.411	0.276	0.786	0.228	0.138	0.662	0.347	0.132	0.867	0.123	0.102	0.864	0.13	0.902	0.824	0.502	0.665	0.376	0.308	0.87	0.895	0.853	0.792	0.229	0.695	0.865	0.836	0.487	0.295	0.09	0.215	0.256	0.23	0.508	0.206	0.24	0.168	0.828	0.252	0.266	0.926	0.877
cg05116382	chr11	66327000	S_Shore	ACTN3	Body	0.821	0.113	0.166	0.132	0.547	0.733	0.641	0.179	0.099	0.213	0.846	0.262	0.459	0.695	0.779	0.809	0.117	0.093	0.094	0.232	0.044	0.346	0.128	0.467	0.565	0.39	0.254	0.192	0.131	0.788	0.594	0.778	0.586	0.799	0.052	0.356	0.612	0.084	0.087	0.65	0.51	0.192	0.852	0.132
cg05403655	chr11	125215457	OpenSea	PKNOX2	5'UTR	0.866	0.716	0.217	0.194	0.916	0.902	0.774	0.214	0.272	0.798	0.951	0.833	0.928	0.976	0.9	0.919	0.446	0.257	0.834	0.163	0.103	0.167	0.66	0.451	0.22	0.075	0.127	0.817	0.523	0.917	0.958	0.723	0.853	0.927	0.078	0.375	0.93	0.127	0.167	0.452	0.11	0.101	0.906	0.269
cg12716639	chr11	119234198	N_Shore	USP2	Body	0.898	0.5	0.578	0.387	0.424	0.616	0.988	0.064	0.775	0.574	0.987	0.535	0.582	0.913	0.989	0.962	0.137	0.085	0.052	0.474	0.397	0.696	0.075	0.207	0.609	0.048	0.138	0.215	0.154	0.906	0.562	0.612	0.617	0.986	0.098	0.226	0.145	0.09	0.03	0.126	0.069	0.084	0.102	0.028
cg14197182	chr11	2005585	OpenSea	LOC100133545	Body	0.856	0.204	0.358	0.501	0.663	0.849	0.865	0.331	0.797	0.817	0.859	0.873	0.857	0.815	0.871	0.82	0.179	0.45	0.819	0.422	0.452	0.714	0.663	0.311	0.38	0.33	0.218	0.424	0.393	0.933	0.876	0.396	0.965	0.855	0.518	0.227	0.516	0.23	0.099	0.086	0.545	0.241	0.807	0.103
cg15924868	chr11	2322674	OpenSea	C11orf21;TSPAN32	Body;TSS1500	0.637	0.125	0.216	0.389	0.793	0.186	0.459	0.103	0.546	0.674	0.68	0.616	0.684	0.816	0.915	0.808	0.056	0.127	0.884	0.101	0.069	0.089	0.899	0.191	0.289	0.063	0.175	0.08	0.083	0.856	0.088	0.748	0.639	0.61	0.646	0.322	0.446	0.309	0.581	0.117	0.232	0.138	0.867	0.051
cg17637327	chr11	123431162	OpenSea	GRAMD1B	Body	0.025	0.698	0.454	0.679	0.639	0.063	0.102	0.66	0.239	0.047	0.056	0.047	0.063	0.05	0.124	0.056	0.784	0.612	0.23	0.229	0.291	0.83	0.677	0.713	0.831	0.824	0.771	0.357	0.576	0.106	0.042	0.016	0.079	0.081	0.535	0.423	0.041	0.273	0.134	0.83	0.563	0.337	0.06	0.813
cg18090970	chr11	11409294	OpenSea	GALNTL4	Body	0.413	0.451	0.061	0.789	0.928	0.511	0.58	0.026	0.708	0.498	0.046	0.293	0.695	0.101	0.813	0.067	0.057	0.217	0.314	0.442	0.086	0.042	0.155	0.272	0.078	0.817	0.436	0.053	0.092	0.105	0.446	0.636	0.464	0.661	0.624	0.412	0.541	0.304	0.643	0.24	0.224	0.598	0.053	0.013
cg18801906	chr11	70584165	OpenSea	SHANK2	Body	0.895	0.68	0.046	0.095	0.186	0.97	0.961	0.249	0.136	0.712	0.863	0.714	0.911	0.934	0.875	0.955	0.436	0.171	0.828	0.137	0.113	0.327	0.949	0.239	0.357	0.015	0.085	0.232	0.732	0.736	0.953	0.701	0.653	0.936	0.046	0.827	0.947	0.07	0.068	0.124	0.479	0.061	0.948	0.871
cg18902148	chr11	134682046	OpenSea			0.952	0.1	0.115	0.481	0.767	0.954	0.965	0.122	0.699	0.961	0.917	0.985	0.915	0.812	0.97	0.928	0.188	0.129	0.103	0.078	0.151	0.291	0.287	0.119	0.333	0.256	0.342	0.096	0.168	0.925	0.984	0.984	0.95	0.937	0.239	0.214	0.929	0.308	0.26	0.661	0.425	0.655	0.881	0.234
cg23312425	chr11	64120623	OpenSea	CCDC88B	Body	0.244	0.723	0.768	0.706	0.842	0.288	0.258	0.825	0.777	0.287	0.355	0.279	0.31	0.346	0.362	0.296	0.711	0.821	0.752	0.653	0.801	0.662	0.862	0.825	0.847	0.6	0.538	0.323	0.504	0.284	0.23	0.25	0.385	0.355	0.815	0.77	0.213	0.677	0.772	0.857	0.686	0.484	0.341	0.38
cg26665035	chr11	2919763	N_Shelf	SLC22A18AS;SLC22A18	Body;TSS1500	0.835	0.081	0.219	0.271	0.809	0.635	0.712	0.341	0.819	0.767	0.821	0.82	0.583	0.847	0.824	0.838	0.094	0.444	0.713	0.332	0.527	0.277	0.716	0.244	0.133	0.066	0.267	0.099	0.135	0.87	0.406	0.682	0.738	0.636	0.442	0.145	0.197	0.969	0.637	0.147	0.211	0.15	0.866	0.071
cg27314569	chr11	122852461	Island	BSX	TSS200	0.081	0.945	0.672	0.441	0.803	0.093	0.333	0.906	0.884	0.113	0.09	0.087	0.095	0.343	0.329	0.096	0.687	0.179	0.835	0.898	0.833	0.223	0.848	0.307	0.779	0.65	0.451	0.316	0.618	0.09	0.095	0.135	0.105	0.464	0.351	0.858	0.096	0.339	0.425	0.121	0.269	0.221	0.135	0.079
cg00461753	chr12	116990469	OpenSea			0.931	0.081	0.049	0.117	0.926	0.916	0.937	0.084	0.498	0.88	0.501	0.89	0.868	0.827	0.942	0.644	0.094	0.056	0.923	0.418	0.103	0.375	0.112	0.684	0.196	0.034	0.152	0.061	0.126	0.926	0.889	0.908	0.943	0.925	0.075	0.106	0.936	0.051	0.032	0.121	0.241	0.047	0.859	0.064
cg02591564	chr12	125578355	Island	AACS	Body	0.908	0.966	0.633	0.261	0.984	0.499	0.847	0.772	0.089	0.372	0.528	0.341	0.962	0.96	0.482	0.995	0.979	0.302	0.956	0.638	0.35	0.937	0.895	0.94	0.257	0.084	0.287	0.973	0.926	0.407	0.736	0.075	0.605	0.208	0.152	0.479	0.675	0.176	0.055	0.86	0.122	0.093	0.951	0.827
cg03146625	chr12	54448729	S_Shore	HOXC4	Body	0.136	0.668	0.638	0.9	0.205	0.025	0.643	0.733	0.886	0.126	0.027	0.019	0.436	0.569	0.017	0.01	0.224	0.928	0.922	0.716	0.603	0.985	0.911	0.446	0.97	0.919	0.914	0.386	0.601	0.382	0.02	0.644	0.156	0.029	0.953	0.909	0.413	0.958	0.89	0.889	0.815	0.988	0.009	0.393
cg04879750	chr12	130590529	OpenSea			0.919	0.783	0.302	0.304	0.262	0.904	0.968	0.061	0.623	0.895	0.057	0.859	0.854	0.229	0.891	0.108	0.83	0.106	0.462	0.622	0.202	0.065	0.427	0.444	0.528	0.289	0.633	0.924	0.83	0.944	0.91	0.874	0.834	0.688	0.418	0.519	0.901	0.062	0.45	0.195	0.4	0.061	0.073	0.455
cg04938335	chr12	13246009	OpenSea	GSG1	Body	0.939	0.06	0.215	0.716	0.547	0.933	0.942	0.136	0.57	0.936	0.594	0.928	0.852	0.312	0.898	0.452	0.067	0.146	0.127	0.179	0.169	0.082	0.282	0.086	0.888	0.838	0.593	0.119	0.068	0.949	0.934	0.945	0.881	0.951	0.288	0.122	0.817	0.318	0.248	0.067	0.32	0.563	0.402	0.15
cg05412788	chr12	120835721	Island			0.103	0.983	0.963	0.658	0.944	0.148	0.031	0.968	0.053	0.12	0.052	0.107	0.171	0.201	0.212	0.36	0.978	0.954	0.986	0.881	0.147	0.975	0.977	0.971	0.975	0.68	0.962	0.961	0.767	0.089	0.099	0.09	0.368	0.156	0.76	0.953	0.043	0.069	0.028	0.972	0.91	0.542	0.095	0.99
cg07537147	chr12	110271031	Island	TRPV4	5'UTR	0.08	0.909	0.867	0.463	0.734	0.094	0.312	0.509	0.508	0.103	0.142	0.081	0.084	0.165	0.211	0.233	0.855	0.504	0.864	0.56	0.585	0.737	0.873	0.846	0.691	0.555	0.658	0.897	0.66	0.183	0.1	0.176	0.226	0.085	0.109	0.735	0.079	0.088	0.103	0.887	0.616	0.08	0.237	0.915
cg12967384	chr12	133102272	Island	FBRSL1	Body	0.69	0.865	0.091	0.15	0.835	0.842	0.806	0.338	0.253	0.467	0.102	0.178	0.258	0.766	0.38	0.538	0.927	0.181	0.448	0.243	0.175	0.922	0.595	0.747	0.175	0.048	0.339	0.908	0.83	0.486	0.92	0.131	0.88	0.224	0.049	0.492	0.739	0.064	0.061	0.825	0.171	0.112	0.928	0.936
cg13471599	chr12	120835778	Island			0.11	0.963	0.97	0.64	0.89	0.107	0.026	0.969	0.086	0.089	0.063	0.08	0.172	0.159	0.199	0.277	0.919	0.933	0.899	0.882	0.122	0.972	0.972	0.909	0.96	0.674	0.904	0.933	0.747	0.096	0.069	0.078	0.352	0.122	0.717	0.93	0.014	0.089	0.059	0.968	0.863	0.466	0.07	0.955
cg19509829	chr12	110778665	OpenSea	ATP2A2	Body	0.483	0.628	0.05	0.505	0.826	0.275	0.162	0.385	0.384	0.376	0.55	0.191	0.59	0.779	0.799	0.861	0.93	0.197	0.571	0.087	0.102	0.863	0.807	0.857	0.704	0.226	0.753	0.508	0.754	0.116	0.222	0.406	0.663	0.381	0.764	0.629	0.421	0.227	0.361	0.865	0.317	0.34	0.873	0.982
cg00295794	chr13	100641409	Island			0.009	0.808	0.753	0.413	0.006	0.009	0.213	0.938	0.862	0.019	0.022	0.006	0.533	0.033	0.951	0.011	0.851	0.964	0.023	0.56	0.449	0.955	0.945	0.944	0.938	0.457	0.934	0.942	0.526	0.008	0.012	0.833	0.007	0.886	0.157	0.88	0.904	0.465	0.055	0.062	0.448	0.392	0.014	0.33
cg01561807	chr13	114307602	OpenSea	ATP4B	Body	0.959	0.154	0.203	0.419	0.62	0.987	0.976	0.502	0.316	0.984	0.976	0.973	0.976	0.957	0.982	0.979	0.197	0.309	0.952	0.395	0.18	0.684	0.691	0.876	0.426	0.466	0.587	0.394	0.199	0.839	0.963	0.966	0.947	0.963	0.696	0.13	0.995	0.52	0.891	0.956	0.392	0.311	0.985	0.325
cg04213841	chr13	49792685	N_Shore			0.108	0.101	0.274	0.251	0.885	0.689	0.786	0.838	0.435	0.09	0.977	0.169	0.558	0.873	0.958	0.955	0.09	0.014	0.918	0.632	0.418	0.473	0.195	0.926	0.693	0.286	0.071	0.045	0.155	0.922	0.965	0.792	0.121	0.897	0.746	0.092	0.975	0.621	0.141	0.941	0.696	0.418	0.951	0.71
cg04370314	chr13	100643312	S_Shore			0.048	0.772	0.765	0.323	0.054	0.048	0.203	0.874	0.837	0.04	0.044	0.025	0.464	0.089	0.894	0.039	0.801	0.873	0.07	0.6	0.735	0.861	0.909	0.934	0.905	0.93	0.858	0.904	0.592	0.173	0.039	0.754	0.028	0.676	0.082	0.788	0.849	0.555	0.098	0.297	0.653	0.456	0.071	0.312
cg07005067	chr13	31782610	OpenSea	B3GALTL	Body	0.071	0.12	0.938	0.928	0.934	0.093	0.094	0.835	0.888	0.158	0.069	0.074	0.113	0.126	0.076	0.152	0.444	0.772	0.771	0.935	0.873	0.763	0.541	0.58	0.947	0.97	0.894	0.739	0.611	0.335	0.129	0.188	0.299	0.094	0.938	0.615	0.083	0.958	0.91	0.938	0.717	0.944	0.069	0.82
cg11863406	chr13	91825667	N_Shore			0.81	0.118	0.089	0.203	0.81	0.819	0.259	0.067	0.47	0.853	0.073	0.818	0.854	0.763	0.903	0.729	0.072	0.066	0.459	0.059	0.088	0.062	0.162	0.071	0.443	0.102	0.559	0.46	0.459	0.896	0.779	0.882	0.914	0.869	0.183	0.376	0.903	0.143	0.104	0.06	0.224	0.097	0.769	0.019
cg16763574	chr13	111937052	S_Shore	ARHGEF7	Body	0.139	0.871	0.421	0.697	0.652	0.148	0.47	0.625	0.457	0.223	0.156	0.132	0.235	0.349	0.116	0.335	0.926	0.713	0.78	0.73	0.483	0.816	0.89	0.893	0.873	0.772	0.806	0.729	0.791	0.203	0.164	0.108	0.392	0.196	0.706	0.668	0.142	0.874	0.755	0.895	0.623	0.886	0.123	0.929
cg19068510	chr13	100642106	Island			0.019	0.844	0.894	0.468	0.052	0.027	0.304	0.842	0.8	0.042	0.022	0.02	0.47	0.062	0.881	0.043	0.806	0.866	0.077	0.601	0.754	0.89	0.851	0.844	0.863	0.627	0.843	0.824	0.479	0.058	0.023	0.735	0.036	0.736	0.518	0.793	0.9	0.542	0.057	0.179	0.652	0.488	0.025	0.425
cg21849844	chr13	100611865	Island			0.008	0.905	0.239	0.536	0.029	0.024	0.021	0.597	0.781	0.034	0.026	0.034	0.303	0.054	0.368	0.023	0.951	0.62	0.108	0.123	0.153	0.863	0.917	0.914	0.301	0.771	0.636	0.965	0.722	0.135	0.023	0.557	0.033	0.719	0.904	0.669	0.574	0.431	0.15	0.964	0.475	0.441	0.02	0.823
cg23101649	chr13	107354601	OpenSea			0.87	0.052	0.497	0.921	0.864	0.901	0.681	0.407	0.35	0.835	0.047	0.813	0.6	0.084	0.927	0.077	0.082	0.065	0.92	0.869	0.701	0.034	0.027	0.03	0.551	0.935	0.265	0.043	0.06	0.934	0.884	0.924	0.762	0.799	0.693	0.037	0.904	0.858	0.25	0.034	0.171	0.942	0.146	0.017
cg25698935	chr13	112610681	Island			0.802	0.407	0.045	0.165	0.184	0.656	0.789	0.078	0.192	0.824	0.398	0.552	0.837	0.916	0.823	0.905	0.84	0.288	0.149	0.043	0.141	0.344	0.076	0.142	0.148	0.033	0.1	0.652	0.155	0.758	0.109	0.921	0.828	0.921	0.063	0.257	0.512	0.058	0.045	0.844	0.238	0.068	0.938	0.247
cg27053299	chr13	100548780	Island	CLYBL	3'UTR	0.087	0.971	0.472	0.102	0.119	0.077	0.289	0.433	0.547	0.084	0.034	0.092	0.501	0.101	0.954	0.065	0.662	0.466	0.161	0.11	0.257	0.94	0.954	0.951	0.73	0.158	0.571	0.831	0.507	0.88	0.055	0.898	0.173	0.938	0.067	0.548	0.951	0.053	0.043	0.954	0.761	0.051	0.047	0.908
cg27485596	chr13	111829530	OpenSea	ARHGEF7	Body;5'UTR	0.034	0.86	0.294	0.687	0.714	0.053	0.025	0.402	0.183	0.047	0.204	0.014	0.023	0.415	0.02	0.548	0.553	0.421	0.313	0.728	0.387	0.838	0.801	0.566	0.775	0.882	0.646	0.597	0.759	0.017	0.073	0.048	0.018	0.011	0.593	0.244	0.018	0.534	0.588	0.643	0.332	0.692	0.177	0.785
cg04285855	chr14	105794185	N_Shelf	PACS2	Body	0.121	0.853	0.307	0.3	0.842	0.141	0.067	0.635	0.118	0.126	0.193	0.109	0.154	0.859	0.051	0.785	0.781	0.292	0.722	0.591	0.237	0.838	0.639	0.867	0.351	0.037	0.421	0.792	0.782	0.201	0.115	0.14	0.284	0.187	0.683	0.555	0.277	0.087	0.071	0.66	0.284	0.101	0.614	0.865
cg16317947	chr14	104151986	OpenSea	KLC1	Body;3'UTR	0.681	0.073	0.124	0.446	0.874	0.848	0.866	0.14	0.116	0.579	0.949	0.771	0.931	0.879	0.961	0.971	0.812	0.123	0.804	0.077	0.146	0.779	0.17	0.229	0.653	0.861	0.443	0.091	0.301	0.241	0.947	0.854	0.764	0.918	0.184	0.285	0.962	0.702	0.454	0.481	0.738	0.515	0.949	0.953
cg21872383	chr14	91752093	N_Shelf	CCDC88C	Body	0.402	0.809	0.082	0.27	0.788	0.586	0.302	0.363	0.593	0.3	0.139	0.223	0.178	0.616	0.086	0.204	0.805	0.466	0.719	0.106	0.121	0.681	0.838	0.744	0.746	0.126	0.62	0.781	0.791	0.566	0.736	0.189	0.73	0.162	0.234	0.729	0.253	0.691	0.117	0.646	0.272	0.493	0.343	0.739
cg23520688	chr14	103294740	OpenSea	TRAF3	5'UTR	0.156	0.067	0.682	0.877	0.906	0.28	0.505	0.483	0.269	0.238	0.5	0.267	0.216	0.449	0.507	0.588	0.144	0.159	0.443	0.302	0.665	0.522	0.237	0.523	0.919	0.936	0.823	0.069	0.216	0.428	0.317	0.247	0.296	0.235	0.727	0.423	0.903	0.919	0.683	0.652	0.828	0.925	0.644	0.172
cg01919939	chr15	35990007	OpenSea			0.115	0.88	0.467	0.159	0.759	0.217	0.309	0.37	0.412	0.166	0.256	0.106	0.121	0.794	0.173	0.789	0.754	0.289	0.902	0.792	0.434	0.613	0.813	0.424	0.273	0.131	0.22	0.82	0.64	0.811	0.287	0.113	0.217	0.22	0.124	0.195	0.254	0.094	0.08	0.2	0.337	0.163	0.508	0.52
cg09290705	chr15	60285508	N_Shore			0.029	0.097	0.088	0.438	0.728	0.227	0.199	0.35	0.255	0.425	0.065	0.054	0.282	0.134	0.906	0.503	0.15	0.031	0.929	0.017	0.122	0.199	0.092	0.013	0.632	0.743	0.143	0.037	0.105	0.394	0.296	0.39	0.689	0.849	0.426	0.073	0.812	0.8	0.311	0.056	0.458	0.857	0.959	0.095
cg09395572	chr15	96985428	OpenSea			0.087	0.062	0.522	0.568	0.633	0.093	0.05	0.395	0.612	0.358	0.046	0.133	0.09	0.608	0.062	0.092	0.099	0.3	0.549	0.53	0.583	0.398	0.526	0.216	0.533	0.492	0.444	0.087	0.353	0.44	0.093	0.124	0.256	0.117	0.632	0.516	0.052	0.519	0.474	0.194	0.468	0.425	0.062	0.045
cg09397246	chr15	91427361	N_Shore	FES	TSS1500	0.378	0.853	0.146	0.059	0.831	0.171	0.679	0.693	0.394	0.094	0.035	0.06	0.315	0.045	0.485	0.033	0.31	0.215	0.814	0.539	0.418	0.413	0.655	0.801	0.5	0.156	0.778	0.895	0.417	0.839	0.242	0.206	0.678	0.328	0.045	0.431	0.328	0.049	0.066	0.774	0.485	0.04	0.047	0.067
cg11526413	chr15	90223712	OpenSea	PLIN1	TSS1500	0.935	0.912	0.102	0.114	0.881	0.91	0.974	0.226	0.145	0.828	0.137	0.383	0.594	0.346	0.197	0.321	0.951	0.165	0.961	0.484	0.031	0.871	0.453	0.637	0.083	0.092	0.011	0.96	0.536	0.931	0.934	0.435	0.844	0.269	0.054	0.121	0.984	0.103	0.068	0.917	0.157	0.022	0.158	0.615
cg12313892	chr15	70169052	OpenSea			0.909	0.829	0.05	0.103	0.974	0.742	0.792	0.338	0.111	0.854	0.964	0.884	0.504	0.972	0.989	0.975	0.078	0.084	0.876	0.064	0.093	0.223	0.279	0.145	0.159	0.022	0.079	0.707	0.137	0.949	0.107	0.959	0.952	0.92	0.056	0.109	0.914	0.029	0.033	0.829	0.204	0.075	0.984	0.042
cg22872478	chr15	52030685	S_Shore	LYSMD2	5'UTR;TSS1500	0.903	0.723	0.13	0.098	0.756	0.831	0.773	0.447	0.095	0.706	0.655	0.475	0.481	0.849	0.789	0.812	0.787	0.113	0.382	0.071	0.111	0.85	0.761	0.869	0.791	0.061	0.17	0.529	0.476	0.833	0.892	0.665	0.856	0.699	0.059	0.383	0.814	0.056	0.047	0.845	0.193	0.089	0.49	0.875
cg00335908	chr16	89002930	N_Shelf	CBFA2T3	5'UTR;Body	0.05	0.863	0.468	0.664	0.352	0.043	0.158	0.26	0.197	0.056	0.064	0.033	0.05	0.262	0.06	0.078	0.703	0.411	0.269	0.384	0.439	0.562	0.763	0.461	0.659	0.718	0.703	0.781	0.695	0.107	0.047	0.032	0.083	0.034	0.565	0.637	0.039	0.739	0.775	0.407	0.472	0.69	0.34	0.526
cg00388471	chr16	1475871	N_Shelf	C16orf91	Body	0.094	0.898	0.861	0.743	0.893	0.144	0.382	0.544	0.525	0.166	0.746	0.101	0.188	0.953	0.072	0.858	0.784	0.819	0.508	0.771	0.651	0.614	0.971	0.849	0.941	0.787	0.928	0.7	0.937	0.226	0.179	0.159	0.358	0.138	0.636	0.896	0.073	0.696	0.395	0.885	0.867	0.718	0.894	0.596
cg01214050	chr16	54155639	N_Shore			0.866	0.092	0.112	0.115	0.788	0.891	0.649	0.19	0.337	0.917	0.757	0.88	0.761	0.836	0.773	0.821	0.184	0.114	0.748	0.23	0.084	0.333	0.282	0.204	0.594	0.149	0.259	0.132	0.228	0.736	0.931	0.843	0.812	0.879	0.103	0.1	0.879	0.089	0.139	0.383	0.382	0.206	0.7	0.169
cg01517364	chr16	87446080	N_Shore	ZCCHC14	Body	0.347	0.918	0.08	0.16	0.594	0.5	0.543	0.447	0.108	0.225	0.782	0.217	0.288	0.887	0.351	0.864	0.885	0.138	0.763	0.147	0.186	0.75	0.316	0.889	0.19	0.059	0.161	0.908	0.562	0.457	0.685	0.335	0.656	0.293	0.061	0.232	0.658	0.142	0.278	0.91	0.139	0.176	0.904	0.872
cg01851968	chr16	4431502	OpenSea	VASN;CORO7	Body	0.245	0.929	0.572	0.717	0.913	0.308	0.452	0.772	0.339	0.293	0.099	0.224	0.359	0.439	0.12	0.193	0.881	0.594	0.853	0.645	0.609	0.933	0.857	0.926	0.444	0.888	0.53	0.941	0.785	0.345	0.458	0.136	0.483	0.31	0.136	0.408	0.111	0.944	0.658	0.919	0.264	0.468	0.391	0.869
cg02447556	chr16	845011	S_Shore	CHTF18	Body	0.98	0.031	0.548	0.945	0.934	0.957	0.632	0.295	0.768	0.944	0.442	0.939	0.938	0.452	0.972	0.133	0.17	0.195	0.171	0.098	0.188	0.394	0.074	0.217	0.739	0.784	0.728	0.06	0.134	0.982	0.941	0.966	0.972	0.964	0.931	0.244	0.967	0.969	0.962	0.943	0.898	0.957	0.358	0.058
cg02793828	chr16	85196116	N_Shore			0.066	0.743	0.856	0.853	0.89	0.071	0.075	0.58	0.504	0.265	0.056	0.121	0.091	0.127	0.475	0.401	0.438	0.899	0.914	0.862	0.805	0.477	0.935	0.213	0.911	0.87	0.841	0.761	0.491	0.067	0.078	0.072	0.284	0.036	0.72	0.707	0.426	0.947	0.85	0.55	0.744	0.872	0.074	0.872
cg04372823	chr16	85690940	OpenSea	KIAA0182	Body	0.812	0.893	0.466	0.112	0.816	0.698	0.834	0.521	0.146	0.157	0.792	0.17	0.201	0.897	0.188	0.846	0.912	0.272	0.53	0.502	0.235	0.916	0.863	0.761	0.206	0.064	0.344	0.914	0.92	0.848	0.85	0.239	0.423	0.225	0.097	0.623	0.888	0.095	0.089	0.857	0.12	0.101	0.94	0.945
cg04503319	chr16	89368367	N_Shelf	ANKRD11	Body	0.121	0.833	0.655	0.416	0.749	0.155	0.218	0.602	0.301	0.137	0.092	0.129	0.178	0.453	0.057	0.159	0.836	0.58	0.695	0.604	0.622	0.764	0.671	0.723	0.799	0.345	0.684	0.846	0.8	0.194	0.211	0.175	0.291	0.116	0.4	0.689	0.175	0.355	0.105	0.782	0.592	0.494	0.123	0.726
cg04517903	chr16	1557605	N_Shelf	TELO2	Body	0.341	0.887	0.265	0.671	0.666	0.349	0.19	0.717	0.802	0.34	0.218	0.333	0.39	0.951	0.274	0.886	0.92	0.536	0.736	0.308	0.488	0.935	0.955	0.939	0.893	0.598	0.818	0.836	0.649	0.357	0.362	0.295	0.488	0.345	0.865	0.386	0.239	0.878	0.895	0.969	0.627	0.812	0.914	0.953
cg05716270	chr16	1138344	N_Shore	C1QTNF8	3'UTR	0.092	0.78	0.13	0.827	0.838	0.433	0.725	0.252	0.873	0.873	0.043	0.771	0.787	0.371	0.132	0.074	0.615	0.175	0.85	0.699	0.289	0.88	0.896	0.071	0.389	0.26	0.899	0.894	0.684	0.258	0.477	0.135	0.668	0.18	0.057	0.748	0.408	0.042	0.307	0.304	0.301	0.074	0.052	0.044
cg06751612	chr16	88798854	OpenSea	FAM38A	Body	0.263	0.911	0.889	0.914	0.874	0.31	0.477	0.842	0.809	0.307	0.612	0.293	0.351	0.576	0.153	0.698	0.904	0.814	0.733	0.783	0.776	0.906	0.968	0.744	0.623	0.935	0.749	0.496	0.561	0.351	0.225	0.448	0.489	0.3	0.826	0.735	0.17	0.951	0.348	0.831	0.777	0.935	0.487	0.888
cg07812289	chr16	4731718	Island	MGRN1	Body	0.631	0.959	0.756	0.25	0.868	0.787	0.762	0.733	0.514	0.304	0.363	0.394	0.68	0.914	0.226	0.97	0.951	0.619	0.865	0.88	0.514	0.875	0.918	0.976	0.215	0.141	0.675	0.962	0.926	0.59	0.878	0.287	0.415	0.832	0.147	0.774	0.759	0.159	0.147	0.935	0.23	0.153	0.962	0.962
cg07990880	chr16	85543297	OpenSea			0.87	0.965	0.146	0.243	0.493	0.788	0.731	0.566	0.282	0.683	0.921	0.548	0.712	0.965	0.841	0.937	0.824	0.611	0.893	0.262	0.22	0.623	0.941	0.859	0.43	0.09	0.759	0.94	0.907	0.864	0.89	0.696	0.765	0.718	0.19	0.801	0.951	0.167	0.142	0.939	0.474	0.172	0.951	0.426
cg10278213	chr16	88966229	Island	CBFA2T3	Body	0.731	0.97	0.586	0.308	0.949	0.68	0.942	0.751	0.194	0.142	0.451	0.235	0.198	0.957	0.353	0.779	0.927	0.458	0.819	0.661	0.27	0.866	0.944	0.795	0.299	0.066	0.344	0.964	0.83	0.799	0.9	0.207	0.533	0.354	0.263	0.832	0.713	0.285	0.133	0.817	0.23	0.132	0.953	0.067
cg16659284	chr16	12189952	OpenSea	SNX29	Body	0.078	0.939	0.491	0.219	0.766	0.078	0.21	0.115	0.35	0.07	0.052	0.063	0.073	0.376	0.02	0.451	0.919	0.305	0.914	0.349	0.363	0.676	0.915	0.625	0.651	0.115	0.222	0.983	0.874	0.049	0.104	0.147	0.2	0.058	0.227	0.474	0.052	0.469	0.094	0.034	0.196	0.196	0.245	0.925
cg27552378	chr16	3702776	OpenSea	DNASE1	TSS200	0.062	0.519	0.577	0.824	0.738	0.071	0.387	0.503	0.617	0.087	0.493	0.075	0.109	0.403	0.046	0.732	0.787	0.559	0.726	0.789	0.687	0.793	0.58	0.644	0.821	0.858	0.872	0.481	0.588	0.107	0.071	0.077	0.276	0.11	0.78	0.522	0.046	0.807	0.488	0.254	0.679	0.853	0.826	0.911
cg00675156	chr17	46871867	OpenSea	TTLL6	Body;TSS200	0.07	0.905	0.941	0.966	0.98	0.074	0.087	0.61	0.944	0.078	0.046	0.093	0.106	0.545	0.093	0.186	0.439	0.927	0.962	0.963	0.96	0.569	0.989	0.921	0.972	0.689	0.74	0.091	0.565	0.488	0.073	0.073	0.195	0.086	0.958	0.943	0.04	0.969	0.44	0.924	0.769	0.954	0.073	0.509
cg01760178	chr17	171434	S_Shore	RPH3AL	Body	0.258	0.3	0.218	0.31	0.907	0.664	0.931	0.176	0.944	0.926	0.962	0.898	0.939	0.936	0.744	0.958	0.187	0.335	0.944	0.294	0.198	0.076	0.842	0.921	0.215	0.047	0.605	0.614	0.462	0.96	0.506	0.844	0.772	0.921	0.163	0.69	0.15	0.404	0.597	0.588	0.416	0.124	0.958	0.036
cg02451443	chr17	75052257	Island			0.295	0.63	0.058	0.058	0.208	0.189	0.906	0.233	0.09	0.213	0.374	0.162	0.193	0.38	0.618	0.488	0.834	0.088	0.391	0.039	0.088	0.546	0.721	0.918	0.262	0.017	0.443	0.483	0.273	0.153	0.272	0.159	0.531	0.722	0.06	0.29	0.177	0.021	0.027	0.733	0.053	0.046	0.752	0.788
cg04551967	chr17	1837764	Island			0.417	0.989	0.971	0.366	0.977	0.265	0.425	0.984	0.931	0.223	0.978	0.175	0.277	0.974	0.139	0.984	0.962	0.747	0.974	0.82	0.522	0.95	0.988	0.984	0.349	0.077	0.879	0.982	0.961	0.864	0.184	0.222	0.566	0.241	0.386	0.949	0.084	0.186	0.609	0.758	0.394	0.123	0.982	0.883
cg06153925	chr17	78755379	OpenSea	RPTOR	Body	0.931	0.96	0.05	0.066	0.628	0.892	0.943	0.106	0.142	0.25	0.76	0.246	0.101	0.919	0.073	0.927	0.887	0.101	0.829	0.298	0.085	0.747	0.841	0.622	0.042	0.033	0.06	0.976	0.943	0.937	0.943	0.144	0.444	0.078	0.045	0.819	0.775	0.028	0.053	0.522	0.317	0.052	0.857	0.053
cg08731068	chr17	77960689	OpenSea	TBC1D16	Body	0.571	0.887	0.379	0.838	0.788	0.76	0.511	0.819	0.366	0.38	0.109	0.192	0.342	0.305	0.212	0.25	0.732	0.758	0.591	0.776	0.463	0.928	0.845	0.829	0.598	0.818	0.747	0.798	0.617	0.332	0.737	0.234	0.575	0.206	0.792	0.514	0.243	0.823	0.884	0.901	0.8	0.812	0.168	0.931
cg10444806	chr17	38084428	S_Shore	ORMDL3	TSS1500	0.048	0.822	0.582	0.571	0.841	0.058	0.375	0.859	0.613	0.049	0.04	0.039	0.077	0.051	0.073	0.033	0.686	0.512	0.829	0.772	0.449	0.746	0.4	0.893	0.925	0.436	0.266	0.498	0.341	0.332	0.053	0.542	0.208	0.745	0.597	0.412	0.027	0.786	0.807	0.776	0.462	0.793	0.029	0.923
cg15416179	chr17	21189859	S_Shore	MAP2K3	Body	0.09	0.705	0.374	0.673	0.734	0.11	0.05	0.448	0.113	0.065	0.544	0.021	0.026	0.6	0.012	0.199	0.614	0.217	0.293	0.265	0.12	0.789	0.921	0.769	0.7	0.854	0.44	0.683	0.468	0.124	0.015	0.094	0.056	0.049	0.677	0.428	0.023	0.863	0.86	0.403	0.185	0.622	0.447	0.481
cg15945867	chr17	73887244	Island	TRIM65	Body	0.985	0.174	0.211	0.353	0.556	0.986	0.975	0.263	0.4	0.964	0.832	0.945	0.983	0.568	0.944	0.892	0.281	0.258	0.228	0.096	0.321	0.448	0.412	0.264	0.782	0.196	0.719	0.217	0.377	0.995	0.986	0.99	0.989	0.971	0.291	0.472	0.996	0.243	0.169	0.959	0.863	0.154	0.892	0.166
cg19163395	chr17	42164433	OpenSea	HDAC5	Body	0.846	0.858	0.489	0.47	0.607	0.535	0.045	0.734	0.738	0.201	0.029	0.525	0.439	0.288	0.712	0.07	0.754	0.462	0.776	0.359	0.454	0.771	0.871	0.757	0.64	0.079	0.684	0.915	0.48	0.694	0.558	0.243	0.537	0.165	0.587	0.354	0.808	0.472	0.35	0.954	0.282	0.55	0.049	0.724
cg20162822	chr17	1658265	S_Shore	SERPINF2	3'UTR	0.38	0.958	0.804	0.306	0.929	0.268	0.892	0.468	0.363	0.314	0.581	0.304	0.303	0.912	0.239	0.794	0.89	0.384	0.788	0.759	0.486	0.648	0.828	0.739	0.526	0.084	0.328	0.971	0.841	0.942	0.312	0.392	0.478	0.347	0.231	0.749	0.291	0.288	0.244	0.386	0.37	0.211	0.798	0.643
cg20539816	chr17	5988249	OpenSea	WSCD1	Body	0.313	0.927	0.789	0.798	0.896	0.869	0.236	0.887	0.784	0.258	0.057	0.138	0.189	0.129	0.128	0.076	0.872	0.556	0.537	0.675	0.424	0.91	0.311	0.896	0.89	0.934	0.923	0.883	0.717	0.312	0.906	0.255	0.351	0.134	0.875	0.745	0.251	0.905	0.91	0.934	0.232	0.86	0.082	0.912
cg23716141	chr17	75360477	OpenSea	SEPT9	5'UTR;Body	0.897	0.841	0.15	0.192	0.735	0.799	0.682	0.562	0.384	0.454	0.89	0.612	0.745	0.892	0.777	0.892	0.848	0.338	0.714	0.195	0.156	0.534	0.818	0.874	0.171	0.191	0.327	0.835	0.614	0.755	0.829	0.678	0.566	0.721	0.185	0.656	0.64	0.181	0.153	0.515	0.347	0.189	0.917	0.865
cg25436245	chr17	60744005	N_Shore	MRC2	Body	0.073	0.569	0.791	0.85	0.874	0.08	0.091	0.687	0.688	0.077	0.092	0.068	0.115	0.178	0.108	0.149	0.57	0.739	0.525	0.547	0.529	0.444	0.927	0.668	0.939	0.548	0.791	0.346	0.657	0.141	0.084	0.067	0.264	0.077	0.927	0.856	0.052	0.955	0.912	0.722	0.744	0.974	0.145	0.697
cg26525457	chr17	76672843	OpenSea	CYTH1	Body	0.059	0.99	0.517	0.187	0.958	0.074	0.729	0.76	0.699	0.093	0.843	0.065	0.156	0.928	0.126	0.962	0.957	0.279	0.955	0.934	0.553	0.755	0.902	0.954	0.658	0.256	0.392	0.992	0.943	0.651	0.086	0.12	0.155	0.245	0.31	0.873	0.026	0.532	0.092	0.907	0.526	0.09	0.978	0.976
cg26589485	chr17	1838439	N_Shore	RTN4RL1	3'UTR	0.853	0.956	0.313	0.13	0.424	0.214	0.805	0.805	0.663	0.093	0.896	0.079	0.111	0.928	0.163	0.841	0.896	0.421	0.884	0.249	0.097	0.875	0.843	0.917	0.136	0.048	0.472	0.954	0.847	0.806	0.528	0.087	0.382	0.113	0.111	0.722	0.2	0.103	0.197	0.95	0.115	0.067	0.91	0.872
cg18988435	chr18	12287275	Island			0.482	0.222	0.434	0.103	0.769	0.2	0.769	0.557	0.544	0.156	0.88	0.13	0.454	0.846	0.835	0.864	0.209	0.212	0.9	0.418	0.13	0.132	0.278	0.389	0.633	0.332	0.08	0.131	0.069	0.723	0.136	0.478	0.332	0.843	0.615	0.174	0.152	0.06	0.042	0.62	0.494	0.036	0.911	0.084
cg20731110	chr18	580228	Island	CETN1	TSS200	0.992	0.447	0.084	0.278	0.281	0.979	0.93	0.076	0.172	0.984	0.764	0.957	0.989	0.982	0.99	0.986	0.117	0.105	0.838	0.035	0.159	0.562	0.687	0.19	0.492	0.151	0.242	0.433	0.414	0.99	0.991	0.991	0.989	0.988	0.11	0.286	0.96	0.098	0.083	0.086	0.356	0.168	0.989	0.14
cg00553487	chr19	42570406	OpenSea	GRIK5	TSS1500	0.13	0.807	0.62	0.493	0.179	0.137	0.116	0.604	0.539	0.127	0.113	0.132	0.187	0.657	0.139	0.226	0.846	0.624	0.581	0.538	0.469	0.889	0.592	0.669	0.616	0.255	0.405	0.426	0.729	0.185	0.168	0.125	0.255	0.1	0.784	0.684	0.331	0.43	0.435	0.732	0.439	0.388	0.239	0.807
cg26498966	chr19	2037662	N_Shore	MKNK2	3'UTR	0.914	0.969	0.46	0.436	0.755	0.587	0.724	0.91	0.928	0.242	0.604	0.148	0.153	0.901	0.811	0.927	0.904	0.775	0.621	0.32	0.262	0.971	0.965	0.779	0.957	0.454	0.916	0.924	0.867	0.681	0.787	0.286	0.764	0.224	0.428	0.727	0.793	0.398	0.434	0.97	0.773	0.361	0.629	0.925
cg02737268	chr20	3780182	S_Shelf	CDC25B	Body	0.071	0.738	0.919	0.741	0.812	0.101	0.049	0.877	0.543	0.078	0.229	0.063	0.104	0.498	0.031	0.649	0.727	0.596	0.911	0.853	0.832	0.853	0.681	0.924	0.846	0.955	0.813	0.779	0.663	0.126	0.063	0.025	0.21	0.059	0.772	0.611	0.009	0.942	0.919	0.894	0.442	0.934	0.33	0.919
cg07162198	chr20	45338753	S_Shore	SLC2A10	Body	0.037	0.404	0.879	0.448	0.571	0.027	0.145	0.642	0.472	0.04	0.03	0.017	0.035	0.026	0.08	0.02	0.526	0.656	0.271	0.189	0.085	0.543	0.883	0.47	0.514	0.311	0.868	0.642	0.638	0.07	0.03	0.043	0.088	0.031	0.877	0.663	0.011	0.12	0.505	0.579	0.54	0.216	0.019	0.935
cg14162940	chr20	30605868	Island	C20orf160	Body	0.46	0.017	0.534	0.62	0.354	0.189	0.518	0.482	0.233	0.288	0.643	0.222	0.418	0.62	0.449	0.672	0.079	0.21	0.031	0.242	0.045	0.493	0.376	0.059	0.87	0.086	0.609	0.031	0.06	0.397	0.578	0.466	0.437	0.592	0.806	0.45	0.05	0.492	0.815	0.456	0.544	0.367	0.631	0.043
cg17508991	chr20	30639305	N_Shore	HCK	TSS1500	0.776	0.737	0.116	0.169	0.77	0.682	0.583	0.435	0.249	0.077	0.885	0.205	0.485	0.862	0.777	0.924	0.081	0.078	0.907	0.235	0.142	0.411	0.182	0.852	0.673	0.089	0.095	0.239	0.067	0.885	0.631	0.598	0.417	0.511	0.617	0.332	0.686	0.251	0.113	0.903	0.757	0.098	0.906	0.071
cg27650212	chr20	45280414	S_Shore	SLC13A3	5'UTR;TSS1500	0.983	0.215	0.596	0.629	0.956	0.894	0.925	0.259	0.271	0.979	0.056	0.617	0.807	0.145	0.936	0.115	0.561	0.119	0.078	0.063	0.103	0.899	0.586	0.479	0.607	0.928	0.971	0.149	0.473	0.935	0.944	0.525	0.968	0.818	0.227	0.556	0.494	0.242	0.196	0.986	0.656	0.695	0.059	0.507
cg11988476	chr21	46368090	Island	C21orf70	Body	0.489	0.854	0.137	0.485	0.509	0.509	0.582	0.618	0.148	0.251	0.096	0.241	0.319	0.86	0.179	0.372	0.975	0.274	0.673	0.278	0.218	0.958	0.669	0.971	0.176	0.077	0.112	0.789	0.673	0.65	0.834	0.147	0.449	0.27	0.279	0.24	0.126	0.44	0.553	0.978	0.296	0.17	0.857	0.989
cg05601844	chr22	41573176	OpenSea	EP300	Body	0.102	0.719	0.517	0.697	0.975	0.128	0.304	0.516	0.557	0.149	0.09	0.109	0.139	0.92	0.067	0.908	0.907	0.512	0.679	0.768	0.523	0.822	0.762	0.903	0.806	0.393	0.748	0.629	0.735	0.135	0.164	0.103	0.364	0.163	0.483	0.563	0.077	0.53	0.418	0.754	0.634	0.632	0.59	0.934
cg25497487	chr22	25615355	OpenSea	CRYBB2	TSS1500	0.964	0.348	0.213	0.254	0.708	0.914	0.872	0.186	0.15	0.799	0.098	0.855	0.628	0.268	0.741	0.176	0.507	0.172	0.877	0.207	0.197	0.906	0.604	0.871	0.447	0.115	0.38	0.908	0.666	0.907	0.907	0.32	0.969	0.466	0.093	0.569	0.827	0.085	0.079	0.499	0.531	0.137	0.161	0.895
cg00023024	chr1	23521272	OpenSea	HTR1D	TSS200	0.297	0.05	0.134	0.645	0.79	0.476	0.542	0.165	0.413	0.523	0.138	0.3	0.202	0.125	0.777	0.084	0.038	0.496	0.661	0.463	0.573	0.069	0.572	0.172	0.715	0.893	0.632	0.079	0.135	0.624	0.192	0.177	0.745	0.136	0.851	0.327	0.759	0.858	0.375	0.186	0.671	0.749	0.089	0.117
cg00160262	chr1	158533225	OpenSea	OR6P1	1stExon	0.163	0.059	0.843	0.909	0.918	0.241	0.08	0.627	0.84	0.704	0.08	0.812	0.698	0.526	0.66	0.154	0.074	0.11	0.896	0.544	0.844	0.167	0.726	0.085	0.798	0.965	0.177	0.189	0.223	0.667	0.262	0.168	0.257	0.461	0.774	0.757	0.81	0.919	0.476	0.218	0.889	0.919	0.075	0.065
cg00535618	chr1	4770161	N_Shore	AJAP1	Body	0.764	0.598	0.135	0.264	0.305	0.76	0.653	0.164	0.296	0.819	0.723	0.595	0.52	0.791	0.759	0.739	0.17	0.216	0.295	0.202	0.176	0.122	0.432	0.143	0.16	0.1	0.247	0.425	0.367	0.672	0.767	0.75	0.778	0.754	0.239	0.207	0.797	0.172	0.184	0.211	0.306	0.224	0.82	0.302
cg00702417	chr1	6054867	S_Shore			0.915	0.959	0.544	0.098	0.904	0.863	0.947	0.567	0.698	0.573	0.717	0.491	0.343	0.941	0.626	0.907	0.887	0.232	0.738	0.737	0.442	0.91	0.796	0.878	0.473	0.039	0.431	0.936	0.808	0.93	0.799	0.412	0.533	0.452	0.119	0.6	0.762	0.045	0.054	0.905	0.175	0.041	0.874	0.686
cg00783712	chr1	239974513	OpenSea	CHRM3	5'UTR	0.05	0.383	0.656	0.174	0.417	0.112	0.087	0.865	0.282	0.151	0.037	0.422	0.372	0.192	0.06	0.062	0.286	0.903	0.879	0.758	0.651	0.947	0.891	0.963	0.74	0.129	0.348	0.168	0.883	0.327	0.055	0.483	0.232	0.036	0.656	0.835	0.306	0.199	0.711	0.972	0.742	0.074	0.043	0.763
cg00920395	chr1	158689263	OpenSea	OR6K3	TSS1500	0.732	0.127	0.723	0.904	0.903	0.83	0.656	0.397	0.907	0.9	0.459	0.591	0.864	0.772	0.853	0.135	0.101	0.409	0.898	0.673	0.632	0.091	0.201	0.083	0.899	0.929	0.45	0.09	0.266	0.819	0.143	0.377	0.688	0.881	0.893	0.3	0.959	0.89	0.459	0.114	0.876	0.941	0.219	0.056
cg00925054	chr1	85220019	Island			0.9	0.861	0.126	0.168	0.575	0.863	0.854	0.481	0.145	0.713	0.621	0.884	0.823	0.692	0.873	0.768	0.842	0.439	0.493	0.169	0.19	0.641	0.646	0.682	0.147	0.084	0.303	0.158	0.295	0.833	0.832	0.849	0.748	0.905	0.128	0.365	0.912	0.135	0.348	0.808	0.141	0.141	0.926	0.527
cg00988037	chr1	54869007	N_Shore	SSBP3	Body	0.507	0.458	0.835	0.847	0.16	0.328	0.385	0.417	0.681	0.348	0.596	0.143	0.302	0.822	0.555	0.338	0.098	0.246	0.536	0.813	0.689	0.072	0.34	0.082	0.659	0.904	0.479	0.603	0.269	0.359	0.282	0.274	0.342	0.299	0.78	0.79	0.37	0.871	0.91	0.11	0.478	0.786	0.764	0.054
cg01428953	chr1	155177237	N_Shore	THBS3;MTX1	Body;TSS1500	0.042	0.763	0.417	0.182	0.824	0.183	0.164	0.487	0.632	0.092	0.036	0.087	0.103	0.099	0.026	0.099	0.186	0.571	0.53	0.341	0.394	0.489	0.645	0.605	0.771	0.207	0.78	0.843	0.492	0.091	0.228	0.084	0.221	0.04	0.317	0.44	0.083	0.09	0.247	0.554	0.443	0.138	0.036	0.488
cg01747796	chr1	59040648	N_Shore			0.933	0.234	0.091	0.449	0.78	0.616	0.816	0.1	0.609	0.921	0.504	0.904	0.941	0.213	0.959	0.345	0.067	0.121	0.424	0.164	0.143	0.062	0.675	0.121	0.505	0.421	0.21	0.204	0.102	0.879	0.454	0.583	0.907	0.878	0.261	0.17	0.886	0.224	0.199	0.068	0.421	0.492	0.368	0.038
cg01781529	chr1	22444030	N_Shelf	WNT4	3'UTR	0.09	0.935	0.574	0.602	0.873	0.109	0.251	0.364	0.324	0.135	0.042	0.084	0.155	0.145	0.062	0.074	0.739	0.41	0.626	0.812	0.619	0.731	0.827	0.695	0.575	0.279	0.366	0.915	0.798	0.194	0.141	0.106	0.242	0.096	0.471	0.559	0.243	0.473	0.288	0.725	0.293	0.474	0.055	0.371
cg01798157	chr1	203276595	S_Shore	BTG2	3'UTR	0.037	0.799	0.863	0.868	0.929	0.015	0.029	0.611	0.289	0.021	0.022	0.027	0.02	0.892	0.026	0.055	0.093	0.345	0.882	0.868	0.759	0.053	0.816	0.008	0.504	0.897	0.792	0.556	0.63	0.052	0.022	0.033	0.101	0.023	0.868	0.495	0.021	0.872	0.812	0.275	0.764	0.636	0.16	0.155
cg01878963	chr1	112147900	OpenSea			0.509	0.976	0.763	0.244	0.826	0.44	0.677	0.302	0.323	0.541	0.075	0.359	0.335	0.402	0.431	0.154	0.739	0.387	0.939	0.82	0.669	0.389	0.837	0.502	0.248	0.145	0.473	0.962	0.922	0.951	0.504	0.46	0.523	0.318	0.182	0.544	0.781	0.172	0.129	0.138	0.367	0.148	0.134	0.402
cg01965380	chr1	90321064	OpenSea	LRRC8D	5'UTR	0.946	0.026	0.282	0.652	0.81	0.879	0.701	0.332	0.729	0.908	0.593	0.802	0.884	0.245	0.931	0.673	0.086	0.171	0.549	0.352	0.288	0.361	0.092	0.17	0.593	0.704	0.594	0.084	0.105	0.915	0.739	0.795	0.945	0.926	0.585	0.209	0.717	0.652	0.577	0.403	0.558	0.635	0.593	0.115
cg02628300	chr1	229164755	OpenSea			0.232	0.966	0.705	0.98	0.974	0.282	0.496	0.566	0.792	0.645	0.315	0.133	0.405	0.244	0.233	0.213	0.8	0.825	0.694	0.182	0.237	0.784	0.936	0.574	0.969	0.958	0.995	0.789	0.848	0.145	0.144	0.584	0.817	0.203	0.917	0.922	0.201	0.997	0.907	0.115	0.938	0.919	0.431	0.921
cg02900760	chr1	212261297	OpenSea	DTL	Body	0.936	0.498	0.064	0.132	0.454	0.901	0.931	0.089	0.139	0.881	0.76	0.595	0.87	0.357	0.927	0.914	0.665	0.093	0.464	0.16	0.166	0.106	0.073	0.121	0.068	0.07	0.105	0.283	0.267	0.899	0.93	0.837	0.907	0.891	0.084	0.131	0.845	0.078	0.061	0.316	0.216	0.074	0.73	0.064
cg02928345	chr1	224411698	OpenSea			0.078	0.733	0.873	0.902	0.877	0.163	0.058	0.842	0.938	0.138	0.116	0.149	0.157	0.466	0.288	0.606	0.44	0.816	0.9	0.952	0.865	0.852	0.79	0.812	0.931	0.93	0.798	0.524	0.692	0.437	0.088	0.173	0.228	0.051	0.94	0.719	0.188	0.906	0.91	0.806	0.862	0.924	0.162	0.641
cg03050981	chr1	65906670	OpenSea	LEPR	5'UTR	0.721	0.611	0.128	0.394	0.469	0.564	0.767	0.269	0.195	0.765	0.886	0.692	0.794	0.951	0.951	0.936	0.34	0.133	0.781	0.215	0.167	0.233	0.599	0.444	0.904	0.13	0.883	0.343	0.408	0.359	0.398	0.563	0.805	0.887	0.272	0.225	0.792	0.253	0.17	0.234	0.603	0.637	0.947	0.914
cg03059896	chr1	27560050	N_Shore	WDTC1	TSS1500	0.917	0.24	0.302	0.457	0.72	0.9	0.804	0.264	0.826	0.848	0.792	0.629	0.36	0.932	0.83	0.692	0.173	0.22	0.487	0.419	0.145	0.07	0.384	0.273	0.288	0.197	0.232	0.184	0.298	0.922	0.866	0.435	0.926	0.61	0.595	0.147	0.851	0.469	0.672	0.408	0.611	0.66	0.713	0.281
cg03082523	chr1	3155965	N_Shore	PRDM16	Body	0.565	0.058	0.381	0.854	0.605	0.395	0.471	0.509	0.927	0.853	0.927	0.808	0.836	0.894	0.899	0.927	0.082	0.481	0.581	0.707	0.816	0.503	0.596	0.083	0.836	0.4	0.094	0.069	0.182	0.39	0.107	0.925	0.367	0.902	0.862	0.317	0.22	0.776	0.42	0.079	0.866	0.762	0.912	0.157
cg03337482	chr1	3282449	OpenSea	PRDM16	Body	0.96	0.193	0.252	0.188	0.905	0.949	0.903	0.13	0.585	0.919	0.893	0.901	0.835	0.737	0.947	0.937	0.11	0.123	0.508	0.247	0.187	0.273	0.218	0.276	0.455	0.118	0.137	0.126	0.217	0.941	0.901	0.911	0.9	0.855	0.095	0.228	0.61	0.093	0.052	0.316	0.441	0.084	0.954	0.058
cg03380518	chr1	33894461	N_Shore			0.744	0.086	0.892	0.886	0.882	0.639	0.614	0.228	0.861	0.718	0.198	0.697	0.758	0.252	0.87	0.129	0.086	0.407	0.253	0.575	0.636	0.072	0.151	0.081	0.922	0.638	0.848	0.1	0.382	0.915	0.673	0.446	0.528	0.64	0.885	0.791	0.81	0.829	0.209	0.059	0.651	0.916	0.162	0.047
cg04213163	chr1	226905595	OpenSea	ITPKB	Body	0.882	0.559	0.314	0.286	0.771	0.722	0.702	0.401	0.373	0.74	0.92	0.683	0.725	0.885	0.871	0.889	0.333	0.278	0.708	0.427	0.294	0.483	0.389	0.408	0.406	0.378	0.415	0.403	0.248	0.859	0.761	0.759	0.775	0.866	0.288	0.217	0.889	0.193	0.265	0.416	0.356	0.265	0.877	0.216
cg04415114	chr1	20726674	OpenSea			0.108	0.614	0.863	0.834	0.83	0.129	0.246	0.685	0.689	0.179	0.103	0.091	0.117	0.482	0.109	0.38	0.125	0.716	0.785	0.868	0.827	0.845	0.487	0.37	0.823	0.862	0.678	0.524	0.547	0.371	0.156	0.218	0.242	0.097	0.865	0.672	0.091	0.818	0.751	0.602	0.821	0.789	0.237	0.788
cg04561731	chr1	54869371	N_Shore	SSBP3	Body	0.69	0.309	0.716	0.88	0.164	0.377	0.412	0.371	0.77	0.412	0.728	0.183	0.41	0.797	0.695	0.314	0.125	0.239	0.538	0.454	0.401	0.08	0.265	0.109	0.54	0.922	0.431	0.336	0.179	0.434	0.333	0.405	0.349	0.414	0.816	0.718	0.611	0.883	0.902	0.141	0.422	0.817	0.87	0.08
cg04899446	chr1	10739980	OpenSea	CASZ1	Body	0.203	0.12	0.673	0.813	0.783	0.176	0.464	0.334	0.586	0.511	0.235	0.241	0.402	0.175	0.36	0.247	0.131	0.502	0.363	0.516	0.594	0.178	0.289	0.242	0.548	0.855	0.679	0.387	0.23	0.482	0.16	0.296	0.493	0.626	0.768	0.415	0.183	0.816	0.759	0.264	0.629	0.737	0.123	0.171
cg04922029	chr1	159174728	OpenSea	DARC	TSS1500;5'UTR;1stExon	0.551	0.853	0.175	0.117	0.652	0.669	0.768	0.279	0.146	0.191	0.89	0.162	0.533	0.853	0.304	0.904	0.63	0.227	0.376	0.32	0.2	0.678	0.627	0.383	0.137	0.042	0.191	0.864	0.796	0.436	0.682	0.135	0.492	0.467	0.073	0.47	0.214	0.07	0.043	0.125	0.191	0.051	0.846	0.329
cg04984556	chr1	11359053	OpenSea			0.818	0.91	0.28	0.198	0.225	0.836	0.84	0.194	0.15	0.532	0.084	0.595	0.389	0.545	0.362	0.151	0.674	0.15	0.447	0.13	0.169	0.229	0.653	0.167	0.192	0.064	0.131	0.916	0.804	0.762	0.768	0.506	0.645	0.487	0.107	0.278	0.6	0.118	0.088	0.126	0.361	0.116	0.1	0.218
cg06100240	chr1	158465870	OpenSea			0.857	0.202	0.459	0.758	0.846	0.4	0.541	0.491	0.642	0.841	0.115	0.732	0.726	0.569	0.669	0.44	0.104	0.273	0.844	0.756	0.77	0.076	0.654	0.085	0.666	0.722	0.149	0.142	0.175	0.867	0.144	0.432	0.554	0.539	0.741	0.311	0.772	0.75	0.564	0.11	0.603	0.85	0.104	0.077
cg06191357	chr1	172714273	OpenSea			0.178	0.39	0.636	0.743	0.712	0.223	0.145	0.363	0.808	0.375	0.056	0.18	0.274	0.299	0.552	0.069	0.079	0.208	0.805	0.54	0.342	0.026	0.909	0.376	0.785	0.689	0.544	0.104	0.106	0.345	0.206	0.166	0.158	0.194	0.659	0.527	0.192	0.809	0.516	0.309	0.493	0.808	0.048	0.415
cg06380199	chr1	3228966	OpenSea	PRDM16	Body	0.378	0.656	0.075	0.243	0.847	0.381	0.554	0.113	0.78	0.441	0.693	0.444	0.445	0.831	0.206	0.673	0.149	0.141	0.841	0.299	0.182	0.379	0.44	0.129	0.136	0.313	0.4	0.45	0.186	0.563	0.136	0.363	0.415	0.246	0.099	0.145	0.096	0.078	0.392	0.48	0.248	0.12	0.716	0.085
cg06526872	chr1	44399363	Island	ARTN	1stExon;5'UTR	0.094	0.842	0.203	0.213	0.57	0.077	0.718	0.637	0.739	0.139	0.072	0.117	0.205	0.07	0.42	0.083	0.819	0.492	0.673	0.309	0.393	0.779	0.7	0.737	0.783	0.341	0.69	0.884	0.478	0.163	0.094	0.179	0.106	0.173	0.317	0.426	0.285	0.202	0.658	0.852	0.505	0.157	0.085	0.397
cg06618740	chr1	1100126	Island			0.957	0.298	0.062	0.234	0.774	0.911	0.753	0.141	0.294	0.78	0.928	0.725	0.899	0.941	0.946	0.924	0.153	0.203	0.906	0.163	0.248	0.703	0.442	0.735	0.457	0.093	0.123	0.2	0.246	0.93	0.481	0.954	0.892	0.933	0.136	0.181	0.867	0.113	0.06	0.776	0.687	0.138	0.947	0.029
cg07021405	chr1	8292657	OpenSea			0.94	0.117	0.073	0.291	0.329	0.846	0.772	0.096	0.352	0.88	0.075	0.824	0.79	0.333	0.931	0.157	0.116	0.178	0.264	0.066	0.11	0.129	0.795	0.24	0.607	0.119	0.466	0.161	0.334	0.905	0.809	0.84	0.937	0.817	0.201	0.554	0.937	0.162	0.099	0.423	0.474	0.145	0.096	0.067
cg07044282	chr1	178840137	OpenSea	ANGPTL1;RALGPS2	1stExon;5'UTR;Body	0.287	0.231	0.747	0.868	0.914	0.238	0.138	0.734	0.856	0.233	0.051	0.126	0.214	0.169	0.67	0.165	0.492	0.631	0.738	0.57	0.585	0.824	0.572	0.354	0.931	0.898	0.819	0.364	0.363	0.119	0.381	0.47	0.645	0.073	0.825	0.589	0.595	0.886	0.85	0.757	0.875	0.799	0.166	0.772
cg07311615	chr1	17019474	Island	ESPNP	Body	0.429	0.103	0.104	0.154	0.447	0.243	0.674	0.409	0.636	0.423	0.728	0.259	0.428	0.652	0.708	0.549	0.162	0.405	0.166	0.217	0.259	0.686	0.29	0.408	0.273	0.107	0.263	0.142	0.171	0.544	0.335	0.722	0.609	0.718	0.148	0.164	0.692	0.472	0.138	0.486	0.702	0.207	0.731	0.123
cg07820868	chr1	119528638	N_Shore	TBX15	5'UTR	0.125	0.68	0.058	0.135	0.391	0.056	0.563	0.407	0.051	0.137	0.032	0.415	0.901	0.083	0.64	0.027	0.366	0.686	0.373	0.032	0.095	0.753	0.953	0.668	0.826	0.417	0.307	0.457	0.705	0.155	0.049	0.732	0.685	0.723	0.183	0.878	0.042	0.174	0.047	0.701	0.264	0.094	0.029	0.966
cg07837085	chr1	160708990	OpenSea	SLAMF7	TSS200	0.928	0.404	0.353	0.808	0.883	0.871	0.865	0.736	0.906	0.916	0.081	0.912	0.911	0.922	0.827	0.587	0.083	0.114	0.909	0.54	0.826	0.527	0.797	0.099	0.199	0.686	0.321	0.071	0.352	0.9	0.55	0.782	0.796	0.679	0.789	0.618	0.873	0.743	0.151	0.117	0.81	0.96	0.695	0.073
cg07910552	chr1	82016321	OpenSea			0.956	0.76	0.057	0.186	0.314	0.949	0.974	0.007	0.179	0.9	0.768	0.78	0.799	0.907	0.985	0.937	0.173	0.159	0.905	0.133	0.079	0.099	0.52	0.129	0.1	0.073	0.175	0.744	0.515	0.906	0.93	0.844	0.844	0.944	0.085	0.11	0.982	0.085	0.14	0.087	0.286	0.181	0.939	0.115
cg07915884	chr1	245474048	OpenSea	KIF26B	Body	0.155	0.168	0.87	0.887	0.892	0.033	0.099	0.757	0.724	0.067	0.52	0.043	0.095	0.594	0.506	0.442	0.421	0.767	0.85	0.885	0.853	0.35	0.676	0.659	0.91	0.93	0.812	0.23	0.302	0.054	0.037	0.222	0.13	0.059	0.878	0.564	0.528	0.926	0.899	0.584	0.67	0.876	0.36	0.184
cg08872493	chr1	23521417	OpenSea	HTR1D	TSS200	0.567	0.037	0.088	0.557	0.776	0.452	0.636	0.349	0.718	0.511	0.047	0.34	0.209	0.077	0.923	0.043	0.041	0.175	0.628	0.907	0.152	0.081	0.202	0.078	0.68	0.364	0.465	0.084	0.075	0.656	0.456	0.324	0.597	0.109	0.778	0.329	0.931	0.824	0.36	0.146	0.778	0.921	0.057	0.073
cg08906307	chr1	221065434	Island			0.176	0.485	0.101	0.313	0.81	0.099	0.195	0.489	0.15	0.374	0.176	0.119	0.143	0.235	0.867	0.136	0.846	0.184	0.493	0.299	0.118	0.876	0.175	0.844	0.194	0.086	0.208	0.406	0.137	0.512	0.164	0.696	0.238	0.835	0.109	0.508	0.2	0.209	0.121	0.896	0.15	0.264	0.373	0.919
cg08933467	chr1	157776690	OpenSea	FCRL1	Body	0.094	0.06	0.762	0.745	0.601	0.106	0.033	0.377	0.741	0.287	0.339	0.288	0.414	0.213	0.435	0.103	0.073	0.121	0.818	0.608	0.504	0.06	0.199	0.077	0.7	0.784	0.468	0.222	0.117	0.21	0.078	0.195	0.336	0.33	0.61	0.521	0.588	0.747	0.517	0.162	0.302	0.677	0.048	0.071
cg09077530	chr1	3229195	OpenSea	PRDM16	Body	0.848	0.769	0.08	0.197	0.866	0.359	0.828	0.1	0.825	0.534	0.935	0.574	0.49	0.902	0.386	0.899	0.547	0.12	0.909	0.193	0.197	0.772	0.494	0.154	0.16	0.088	0.504	0.528	0.475	0.898	0.17	0.466	0.819	0.541	0.134	0.243	0.1	0.075	0.125	0.674	0.225	0.127	0.907	0.094
cg09081517	chr1	12226353	N_Shore	TNFRSF1B	TSS1500	0.863	0.024	0.217	0.324	0.457	0.646	0.802	0.248	0.478	0.782	0.754	0.653	0.825	0.771	0.897	0.787	0.132	0.281	0.781	0.208	0.163	0.208	0.749	0.563	0.336	0.164	0.091	0.082	0.099	0.82	0.392	0.708	0.718	0.909	0.446	0.241	0.882	0.282	0.326	0.302	0.493	0.252	0.692	0.049
cg09174555	chr1	153364020	OpenSea	S100A8	TSS1500	0.299	0.029	0.664	0.724	0.745	0.277	0.504	0.613	0.89	0.234	0.813	0.601	0.348	0.856	0.76	0.867	0.081	0.678	0.836	0.688	0.655	0.277	0.838	0.131	0.451	0.837	0.191	0.22	0.174	0.769	0.273	0.774	0.161	0.741	0.793	0.348	0.75	0.823	0.704	0.123	0.738	0.725	0.886	0.173
cg09220235	chr1	204162877	S_Shelf	KISS1	5'UTR	0.922	0.146	0.095	0.102	0.81	0.898	0.815	0.1	0.176	0.844	0.841	0.769	0.238	0.949	0.415	0.869	0.469	0.363	0.831	0.171	0.076	0.424	0.905	0.085	0.139	0.038	0.038	0.58	0.311	0.901	0.912	0.412	0.929	0.736	0.051	0.251	0.749	0.053	0.064	0.06	0.262	0.045	0.863	0.023
cg09340639	chr1	157789662	OpenSea	FCRL1	Body	0.582	0.022	0.561	0.575	0.69	0.039	0.021	0.395	0.569	0.047	0.035	0.692	0.169	0.237	0.273	0.028	0.031	0.04	0.696	0.897	0.843	0.03	0.086	0.03	0.252	0.598	0.386	0.032	0.191	0.174	0.025	0.244	0.078	0.124	0.451	0.535	0.181	0.648	0.493	0.486	0.283	0.915	0.023	0.027
cg09892671	chr1	82951578	OpenSea			0.066	0.72	0.81	0.758	0.739	0.039	0.028	0.627	0.508	0.08	0.065	0.066	0.079	0.281	0.03	0.069	0.406	0.571	0.896	0.758	0.731	0.457	0.74	0.846	0.632	0.791	0.488	0.332	0.527	0.063	0.058	0.059	0.197	0.059	0.761	0.672	0.049	0.777	0.574	0.609	0.616	0.728	0.077	0.656
cg10132010	chr1	56724194	OpenSea			0.116	0.136	0.627	0.776	0.782	0.126	0.245	0.464	0.708	0.149	0.094	0.121	0.178	0.161	0.174	0.198	0.103	0.373	0.332	0.553	0.672	0.407	0.393	0.507	0.897	0.888	0.709	0.111	0.19	0.218	0.073	0.131	0.337	0.166	0.818	0.665	0.097	0.901	0.841	0.605	0.643	0.78	0.187	0.261
cg10176185	chr1	25894479	OpenSea	LDLRAP1	3'UTR	0.61	0.994	0.266	0.191	0.492	0.715	0.872	0.694	0.546	0.242	0.056	0.141	0.154	0.214	0.722	0.111	0.899	0.494	0.754	0.359	0.187	0.774	0.9	0.776	0.685	0.096	0.607	0.918	0.687	0.347	0.923	0.279	0.605	0.51	0.298	0.606	0.678	0.223	0.222	0.691	0.565	0.286	0.307	0.982
cg10433918	chr1	31478730	OpenSea	PUM1	Body	0.922	0.368	0.32	0.394	0.912	0.875	0.907	0.384	0.456	0.799	0.904	0.525	0.663	0.924	0.836	0.903	0.512	0.22	0.576	0.452	0.291	0.712	0.239	0.626	0.808	0.329	0.527	0.175	0.219	0.935	0.871	0.649	0.918	0.527	0.246	0.181	0.941	0.198	0.159	0.812	0.734	0.493	0.839	0.073
cg10589385	chr1	150898437	N_Shore	SETDB1	TSS1500	0.604	0.396	0.177	0.13	0.525	0.883	0.938	0.072	0.484	0.923	0.441	0.808	0.647	0.307	0.805	0.094	0.08	0.463	0.36	0.541	0.235	0.547	0.46	0.365	0.495	0.768	0.048	0.348	0.115	0.388	0.951	0.586	0.82	0.674	0.123	0.044	0.77	0.322	0.039	0.126	0.176	0.097	0.055	0.057
cg10816626	chr1	10711457	N_Shelf	CASZ1	Body	0.873	0.75	0.094	0.172	0.833	0.844	0.473	0.353	0.17	0.545	0.449	0.685	0.796	0.851	0.834	0.529	0.753	0.167	0.731	0.142	0.162	0.815	0.692	0.69	0.156	0.083	0.155	0.768	0.527	0.264	0.827	0.738	0.855	0.791	0.104	0.251	0.798	0.127	0.094	0.693	0.254	0.118	0.43	0.79
cg11070419	chr1	207277210	OpenSea	C4BPA	TSS1500	0.451	0.086	0.403	0.527	0.905	0.539	0.251	0.586	0.827	0.52	0.065	0.633	0.514	0.814	0.744	0.112	0.075	0.406	0.606	0.575	0.758	0.268	0.792	0.214	0.643	0.853	0.324	0.361	0.138	0.85	0.612	0.187	0.784	0.219	0.219	0.53	0.707	0.612	0.181	0.111	0.317	0.757	0.12	0.079
cg11221524	chr1	84969091	N_Shelf	GNG5	Body	0.068	0.058	0.659	0.9	0.949	0.088	0.045	0.609	0.854	0.363	0.696	0.083	0.417	0.376	0.725	0.377	0.12	0.552	0.82	0.32	0.621	0.585	0.104	0.628	0.939	0.947	0.833	0.085	0.142	0.125	0.056	0.458	0.364	0.573	0.933	0.519	0.134	0.963	0.94	0.413	0.896	0.983	0.287	0.939
cg11338033	chr1	38148023	OpenSea	C1orf109	3'UTR	0.669	0.973	0.405	0.469	0.683	0.824	0.586	0.644	0.39	0.416	0.127	0.287	0.441	0.392	0.789	0.267	0.951	0.762	0.78	0.43	0.321	0.554	0.966	0.919	0.642	0.432	0.907	0.968	0.924	0.785	0.848	0.279	0.535	0.382	0.433	0.868	0.794	0.334	0.232	0.904	0.411	0.362	0.35	0.874
cg11339837	chr1	90967211	OpenSea			0.918	0.051	0.156	0.34	0.29	0.928	0.532	0.104	0.408	0.846	0.092	0.854	0.821	0.234	0.971	0.111	0.094	0.081	0.11	0.106	0.112	0.328	0.226	0.207	0.65	0.46	0.666	0.043	0.099	0.982	0.942	0.905	0.886	0.926	0.343	0.147	0.933	0.176	0.362	0.38	0.43	0.18	0.466	0.589
cg11738198	chr1	57390620	OpenSea			0.361	0.059	0.553	0.807	0.89	0.487	0.446	0.603	0.627	0.427	0.539	0.18	0.17	0.247	0.52	0.188	0.127	0.269	0.512	0.478	0.597	0.467	0.083	0.318	0.833	0.845	0.667	0.05	0.056	0.753	0.408	0.366	0.343	0.386	0.739	0.356	0.76	0.725	0.818	0.654	0.791	0.585	0.436	0.124
cg11810135	chr1	157771971	OpenSea	FCRL1	Body	0.353	0.047	0.847	0.88	0.861	0.355	0.16	0.693	0.89	0.695	0.571	0.779	0.797	0.669	0.751	0.148	0.076	0.569	0.829	0.774	0.839	0.425	0.594	0.182	0.588	0.836	0.813	0.078	0.176	0.805	0.147	0.21	0.354	0.655	0.871	0.667	0.922	0.912	0.68	0.904	0.738	0.838	0.079	0.069
cg11946165	chr1	150781434	OpenSea	CTSK	TSS1500	0.95	0.223	0.13	0.433	0.852	0.934	0.943	0.246	0.242	0.949	0.55	0.874	0.77	0.507	0.885	0.849	0.459	0.267	0.766	0.165	0.232	0.385	0.649	0.236	0.772	0.205	0.587	0.487	0.445	0.943	0.924	0.651	0.943	0.837	0.486	0.589	0.949	0.45	0.242	0.351	0.829	0.236	0.535	0.338
cg11953164	chr1	23521307	OpenSea	HTR1D	TSS200	0.332	0.043	0.153	0.656	0.794	0.691	0.734	0.198	0.635	0.704	0.203	0.398	0.319	0.199	0.838	0.122	0.051	0.23	0.679	0.409	0.531	0.131	0.397	0.128	0.763	0.925	0.706	0.078	0.112	0.687	0.265	0.194	0.756	0.184	0.714	0.249	0.895	0.836	0.463	0.345	0.807	0.887	0.118	0.056
cg12609322	chr1	29490924	OpenSea	SFRS4	Body	0.974	0.505	0.355	0.497	0.767	0.918	0.823	0.322	0.48	0.886	0.889	0.819	0.943	0.905	0.949	0.889	0.438	0.196	0.619	0.391	0.27	0.431	0.534	0.385	0.796	0.358	0.848	0.3	0.425	0.938	0.957	0.87	0.958	0.895	0.437	0.394	0.901	0.448	0.407	0.545	0.632	0.671	0.887	0.42
cg12689752	chr1	156495553	OpenSea	IQGAP3	3'UTR	0.955	0.249	0.388	0.48	0.796	0.939	0.633	0.518	0.455	0.927	0.877	0.859	0.946	0.911	0.802	0.945	0.382	0.103	0.123	0.159	0.149	0.548	0.081	0.44	0.744	0.2	0.537	0.042	0.132	0.874	0.972	0.779	0.933	0.881	0.33	0.313	0.966	0.337	0.323	0.716	0.628	0.51	0.851	0.419
cg12808447	chr1	11541043	S_Shore	PTCHD2	5'UTR	0.727	0.899	0.157	0.162	0.24	0.723	0.761	0.251	0.226	0.51	0.685	0.619	0.373	0.83	0.541	0.829	0.754	0.211	0.259	0.272	0.211	0.397	0.498	0.765	0.233	0.05	0.144	0.878	0.727	0.748	0.708	0.305	0.584	0.467	0.12	0.247	0.442	0.118	0.069	0.559	0.244	0.122	0.788	0.791
cg13065299	chr1	32964490	N_Shore			0.973	0.115	0.358	0.634	0.732	0.923	0.954	0.145	0.728	0.965	0.568	0.883	0.954	0.309	0.969	0.607	0.108	0.184	0.143	0.183	0.298	0.083	0.069	0.123	0.632	0.753	0.612	0.181	0.149	0.964	0.935	0.929	0.954	0.914	0.37	0.332	0.944	0.523	0.434	0.074	0.436	0.606	0.495	0.145
cg13445177	chr1	151967021	S_Shore	S100A10	TSS1500	0.932	0.284	0.12	0.543	0.945	0.714	0.45	0.146	0.591	0.506	0.125	0.662	0.939	0.466	0.934	0.221	0.112	0.269	0.725	0.19	0.212	0.443	0.5	0.196	0.701	0.566	0.232	0.17	0.156	0.953	0.939	0.926	0.79	0.953	0.62	0.232	0.883	0.201	0.294	0.244	0.577	0.161	0.096	0.068
cg13579607	chr1	203289788	OpenSea			0.586	0.104	0.85	0.881	0.86	0.601	0.693	0.452	0.839	0.548	0.234	0.271	0.341	0.426	0.416	0.478	0.104	0.627	0.889	0.745	0.697	0.099	0.609	0.065	0.869	0.813	0.686	0.126	0.261	0.731	0.59	0.385	0.603	0.449	0.829	0.387	0.533	0.88	0.904	0.555	0.823	0.879	0.192	0.292
cg13619408	chr1	109756118	N_Shore	SARS	TSS1500	0.506	0.045	0.075	0.388	0.204	0.615	0.511	0.075	0.337	0.693	0.259	0.514	0.64	0.191	0.887	0.108	0.071	0.077	0.057	0.037	0.089	0.293	0.067	0.582	0.86	0.177	0.325	0.058	0.06	0.647	0.892	0.901	0.586	0.91	0.314	0.149	0.262	0.329	0.248	0.555	0.179	0.302	0.092	0.078
cg13709618	chr1	35350879	Island	DLGAP3	Body	0.06	0.921	0.432	0.407	0.785	0.051	0.231	0.459	0.338	0.062	0.058	0.041	0.076	0.105	0.058	0.054	0.837	0.251	0.848	0.711	0.295	0.722	0.642	0.832	0.269	0.464	0.302	0.875	0.708	0.43	0.066	0.063	0.144	0.033	0.186	0.451	0.078	0.256	0.138	0.894	0.206	0.239	0.059	0.609
cg13799671	chr1	117079567	S_Shelf	CD58	Body	0.775	0.325	0.195	0.157	0.486	0.869	0.959	0.173	0.225	0.843	0.703	0.577	0.329	0.98	0.367	0.961	0.191	0.082	0.819	0.326	0.165	0.244	0.234	0.256	0.127	0.038	0.099	0.275	0.212	0.961	0.953	0.354	0.812	0.28	0.103	0.131	0.888	0.059	0.067	0.557	0.24	0.171	0.883	0.159
cg14028856	chr1	41845592	N_Shore			0.168	0.677	0.909	0.85	0.839	0.151	0.331	0.556	0.732	0.217	0.425	0.134	0.195	0.835	0.168	0.599	0.321	0.617	0.794	0.798	0.786	0.623	0.827	0.362	0.877	0.796	0.83	0.543	0.782	0.233	0.159	0.258	0.271	0.179	0.876	0.845	0.295	0.881	0.819	0.524	0.768	0.786	0.491	0.43
cg14036402	chr1	15743671	OpenSea	EFHD2	Body	0.842	0.064	0.298	0.71	0.681	0.705	0.61	0.264	0.673	0.784	0.257	0.688	0.762	0.205	0.854	0.284	0.09	0.21	0.364	0.249	0.349	0.213	0.072	0.177	0.515	0.565	0.557	0.081	0.132	0.796	0.729	0.748	0.712	0.78	0.519	0.201	0.819	0.692	0.775	0.319	0.473	0.557	0.261	0.057
cg14200127	chr1	97604182	OpenSea	DPYD	Body	0.451	0.067	0.599	0.95	0.848	0.272	0.355	0.518	0.569	0.817	0.066	0.369	0.134	0.472	0.591	0.249	0.024	0.124	0.908	0.506	0.88	0.09	0.729	0.255	0.815	0.974	0.416	0.182	0.267	0.143	0.422	0.94	0.801	0.203	0.893	0.712	0.273	0.922	0.915	0.21	0.803	0.951	0.916	0.229
cg14315054	chr1	221068730	N_Shore			0.86	0.956	0.011	0.075	0.813	0.292	0.929	0.194	0.048	0.386	0.06	0.414	0.969	0.641	0.481	0.573	0.963	0.2	0.695	0.024	0.084	0.951	0.18	0.844	0.227	0.016	0.542	0.967	0.496	0.234	0.39	0.866	0.917	0.338	0.146	0.173	0.776	0.093	0.075	0.728	0.123	0.075	0.674	0.93
cg14404418	chr1	85085337	N_Shore			0.854	0.081	0.188	0.094	0.731	0.691	0.79	0.283	0.207	0.8	0.679	0.723	0.654	0.827	0.891	0.821	0.037	0.088	0.41	0.059	0.191	0.469	0.355	0.229	0.892	0.804	0.692	0.122	0.047	0.879	0.607	0.648	0.869	0.746	0.079	0.25	0.251	0.163	0.086	0.112	0.659	0.345	0.721	0.327
cg15209277	chr1	64472035	OpenSea	ROR1	Body	0.165	0.969	0.827	0.409	0.934	0.15	0.284	0.432	0.404	0.166	0.866	0.141	0.175	0.946	0.119	0.943	0.262	0.289	0.949	0.801	0.916	0.638	0.84	0.16	0.414	0.329	0.76	0.935	0.932	0.292	0.189	0.25	0.374	0.157	0.418	0.602	0.105	0.286	0.348	0.119	0.365	0.114	0.924	0.105
cg15327559	chr1	180925922	S_Shelf			0.828	0.816	0.14	0.161	0.264	0.872	0.937	0.449	0.133	0.497	0.458	0.617	0.208	0.901	0.701	0.809	0.849	0.236	0.56	0.322	0.181	0.653	0.799	0.729	0.186	0.088	0.243	0.534	0.808	0.93	0.943	0.43	0.557	0.83	0.135	0.479	0.637	0.11	0.128	0.431	0.156	0.308	0.759	0.779
cg15358723	chr1	245750662	N_Shelf	KIF26B	Body	0.94	0.046	0.58	0.725	0.868	0.872	0.873	0.292	0.31	0.862	0.441	0.626	0.75	0.305	0.824	0.264	0.084	0.112	0.737	0.593	0.469	0.237	0.052	0.05	0.425	0.811	0.553	0.086	0.129	0.916	0.762	0.887	0.909	0.89	0.275	0.194	0.882	0.624	0.333	0.146	0.188	0.649	0.519	0.028
cg15414773	chr1	1100360	Island			0.884	0.212	0.187	0.129	0.645	0.637	0.871	0.25	0.533	0.655	0.881	0.414	0.672	0.877	0.882	0.912	0.176	0.432	0.775	0.724	0.157	0.671	0.437	0.663	0.43	0.05	0.107	0.167	0.141	0.898	0.676	0.853	0.846	0.849	0.049	0.2	0.661	0.075	0.035	0.829	0.718	0.074	0.905	0.035
cg15546227	chr1	61546247	N_Shelf	NFIA	Body;TSS1500	0.084	0.493	0.617	0.662	0.801	0.057	0.103	0.549	0.671	0.183	0.132	0.057	0.079	0.116	0.217	0.073	0.767	0.703	0.445	0.557	0.622	0.669	0.876	0.751	0.784	0.671	0.572	0.248	0.471	0.215	0.069	0.125	0.215	0.138	0.492	0.572	0.136	0.442	0.553	0.578	0.353	0.373	0.068	0.621
cg15573687	chr1	42308910	OpenSea	HIVEP3	5'UTR	0.97	0.643	0.077	0.165	0.21	0.913	0.976	0.112	0.129	0.908	0.969	0.802	0.915	0.969	0.988	0.983	0.129	0.191	0.849	0.12	0.136	0.074	0.828	0.1	0.097	0.012	0.09	0.343	0.306	0.933	0.981	0.919	0.958	0.946	0.068	0.157	0.918	0.07	0.083	0.075	0.227	0.09	0.936	0.096
cg15575875	chr1	85220088	Island			0.826	0.97	0.09	0.096	0.888	0.889	0.95	0.501	0.099	0.47	0.859	0.669	0.845	0.864	0.926	0.881	0.933	0.655	0.819	0.072	0.11	0.895	0.513	0.969	0.099	0.065	0.432	0.126	0.317	0.803	0.709	0.901	0.822	0.919	0.12	0.307	0.911	0.102	0.883	0.939	0.11	0.058	0.942	0.978
cg16314254	chr1	230249965	OpenSea	GALNT2	Body	0.478	0.9	0.141	0.23	0.886	0.439	0.558	0.698	0.201	0.595	0.254	0.32	0.244	0.903	0.867	0.749	0.842	0.443	0.748	0.244	0.166	0.941	0.749	0.885	0.417	0.091	0.339	0.798	0.887	0.128	0.549	0.453	0.677	0.255	0.117	0.464	0.878	0.101	0.076	0.91	0.32	0.131	0.861	0.712
cg16361915	chr1	6132185	S_Shore	KCNAB2	Body	0.15	0.5	0.844	0.823	0.905	0.167	0.198	0.834	0.756	0.174	0.584	0.141	0.177	0.903	0.126	0.833	0.453	0.504	0.879	0.892	0.565	0.876	0.882	0.846	0.563	0.817	0.852	0.888	0.592	0.203	0.15	0.144	0.333	0.185	0.843	0.758	0.134	0.675	0.767	0.552	0.536	0.775	0.786	0.802
cg16429975	chr1	6445632	OpenSea	ACOT7	Body;1stExon	0.107	0.648	0.493	0.513	0.815	0.12	0.192	0.439	0.332	0.128	0.066	0.105	0.14	0.19	0.069	0.049	0.674	0.448	0.498	0.732	0.514	0.532	0.751	0.809	0.874	0.668	0.5	0.388	0.559	0.784	0.066	0.068	0.24	0.155	0.393	0.556	0.051	0.297	0.27	0.596	0.394	0.186	0.069	0.488
cg16487577	chr1	226099147	OpenSea			0.671	0.355	0.083	0.106	0.421	0.665	0.478	0.152	0.593	0.207	0.874	0.339	0.127	0.808	0.823	0.865	0.117	0.093	0.496	0.296	0.197	0.852	0.19	0.251	0.203	0.091	0.279	0.108	0.164	0.781	0.561	0.472	0.581	0.591	0.084	0.088	0.538	0.066	0.07	0.239	0.152	0.08	0.87	0.522
cg16767915	chr1	32221888	Island	BAI2	Body	0.123	0.845	0.781	0.757	0.646	0.127	0.149	0.541	0.656	0.13	0.307	0.138	0.204	0.622	0.239	0.382	0.486	0.571	0.446	0.451	0.646	0.421	0.904	0.493	0.841	0.846	0.752	0.598	0.543	0.122	0.112	0.105	0.277	0.252	0.59	0.599	0.204	0.822	0.797	0.57	0.684	0.733	0.192	0.315
cg16908552	chr1	231174153	N_Shore	FAM89A	Body	0.951	0.076	0.069	0.611	0.154	0.94	0.945	0.435	0.547	0.963	0.398	0.919	0.953	0.135	0.983	0.22	0.236	0.458	0.065	0.037	0.086	0.234	0.467	0.318	0.696	0.765	0.9	0.069	0.156	0.925	0.952	0.957	0.939	0.925	0.421	0.551	0.962	0.729	0.556	0.707	0.626	0.734	0.772	0.766
cg16926809	chr1	10732464	OpenSea	CASZ1	Body	0.881	0.864	0.067	0.18	0.918	0.867	0.367	0.379	0.327	0.732	0.107	0.649	0.57	0.426	0.795	0.217	0.755	0.4	0.552	0.125	0.15	0.762	0.44	0.609	0.469	0.319	0.622	0.753	0.51	0.445	0.89	0.412	0.803	0.529	0.104	0.373	0.868	0.326	0.203	0.36	0.299	0.357	0.132	0.927
cg16987735	chr1	152759772	OpenSea	LCE1E	5'UTR	0.405	0.046	0.716	0.681	0.865	0.325	0.148	0.402	0.471	0.181	0.291	0.342	0.381	0.655	0.5	0.474	0.11	0.513	0.799	0.668	0.652	0.094	0.62	0.066	0.713	0.748	0.65	0.575	0.534	0.704	0.09	0.148	0.211	0.373	0.459	0.557	0.658	0.602	0.426	0.104	0.548	0.505	0.367	0.063
cg17140222	chr1	52385047	OpenSea	RAB3B	3'UTR	0.919	0.329	0.129	0.174	0.491	0.821	0.643	0.204	0.117	0.705	0.074	0.851	0.872	0.193	0.943	0.1	0.232	0.096	0.831	0.08	0.109	0.12	0.56	0.348	0.267	0.085	0.32	0.775	0.165	0.876	0.772	0.872	0.898	0.904	0.298	0.307	0.925	0.06	0.068	0.126	0.516	0.519	0.064	0.347
cg17425590	chr1	229830303	OpenSea			0.158	0.456	0.666	0.902	0.866	0.07	0.132	0.504	0.691	0.316	0.233	0.058	0.054	0.171	0.049	0.323	0.163	0.756	0.653	0.608	0.688	0.268	0.796	0.508	0.744	0.905	0.669	0.571	0.361	0.136	0.079	0.19	0.323	0.071	0.832	0.644	0.052	0.907	0.858	0.54	0.759	0.89	0.154	0.76
cg17454094	chr1	12610062	OpenSea			0.153	0.421	0.845	0.488	0.8	0.717	0.291	0.669	0.448	0.306	0.082	0.105	0.118	0.815	0.174	0.873	0.087	0.598	0.869	0.602	0.563	0.113	0.643	0.414	0.751	0.243	0.829	0.116	0.224	0.733	0.68	0.202	0.374	0.238	0.284	0.275	0.025	0.51	0.087	0.258	0.161	0.902	0.77	0.179
cg17759224	chr1	235098018	OpenSea			0.93	0.367	0.115	0.317	0.68	0.921	0.939	0.163	0.437	0.873	0.399	0.869	0.816	0.329	0.951	0.59	0.447	0.197	0.602	0.168	0.086	0.29	0.54	0.129	0.462	0.1	0.369	0.267	0.155	0.922	0.945	0.931	0.813	0.857	0.195	0.209	0.908	0.184	0.188	0.339	0.445	0.135	0.502	0.206
cg17894435	chr1	233426334	OpenSea	PCNXL2	Body	0.928	0.594	0.094	0.253	0.542	0.883	0.856	0.066	0.293	0.942	0.803	0.882	0.869	0.809	0.932	0.912	0.073	0.08	0.374	0.054	0.11	0.062	0.251	0.047	0.423	0.064	0.492	0.561	0.261	0.944	0.805	0.773	0.934	0.894	0.22	0.185	0.966	0.287	0.218	0.041	0.388	0.301	0.895	0.121
cg17968880	chr1	235506016	OpenSea	GGPS1	Body	0.882	0.044	0.571	0.887	0.804	0.924	0.789	0.119	0.943	0.939	0.542	0.743	0.772	0.248	0.955	0.207	0.083	0.294	0.238	0.114	0.283	0.112	0.164	0.032	0.809	0.685	0.773	0.084	0.1	0.953	0.911	0.842	0.951	0.741	0.761	0.343	0.927	0.865	0.853	0.5	0.908	0.956	0.136	0.076
cg19706472	chr1	44462672	OpenSea	SLC6A9	3'UTR	0.803	0.929	0.16	0.314	0.578	0.844	0.694	0.479	0.244	0.712	0.212	0.635	0.604	0.39	0.336	0.188	0.714	0.277	0.56	0.323	0.317	0.701	0.479	0.836	0.181	0.111	0.252	0.893	0.683	0.784	0.902	0.572	0.705	0.34	0.204	0.301	0.793	0.211	0.149	0.589	0.412	0.118	0.23	0.675
cg19739126	chr1	24592834	OpenSea			0.146	0.035	0.094	0.681	0.905	0.214	0.362	0.628	0.629	0.592	0.746	0.652	0.214	0.91	0.197	0.738	0.065	0.102	0.706	0.41	0.601	0.438	0.201	0.11	0.205	0.522	0.101	0.076	0.136	0.686	0.141	0.241	0.334	0.385	0.795	0.193	0.436	0.295	0.675	0.047	0.49	0.588	0.853	0.113
cg19917639	chr1	175128381	OpenSea	KIAA0040	3'UTR	0.903	0.042	0.294	0.769	0.585	0.88	0.54	0.203	0.579	0.906	0.066	0.866	0.844	0.209	0.894	0.163	0.121	0.225	0.112	0.244	0.329	0.242	0.16	0.202	0.612	0.734	0.573	0.111	0.163	0.909	0.863	0.886	0.916	0.921	0.608	0.351	0.944	0.578	0.625	0.479	0.566	0.624	0.1	0.145
cg19938436	chr1	170278698	OpenSea			0.113	0.514	0.112	0.173	0.181	0.13	0.931	0.492	0.266	0.766	0.08	0.489	0.139	0.346	0.75	0.591	0.403	0.167	0.622	0.084	0.112	0.897	0.626	0.909	0.356	0.023	0.284	0.299	0.649	0.872	0.218	0.856	0.736	0.094	0.185	0.261	0.582	0.397	0.208	0.921	0.265	0.101	0.123	0.728
cg20390613	chr1	12678355	Island	DHRS3	TSS1500	0.328	0.142	0.047	0.472	0.618	0.072	0.127	0.262	0.14	0.035	0.48	0.039	0.388	0.633	0.811	0.722	0.052	0.318	0.877	0.038	0.13	0.798	0.044	0.033	0.246	0.082	0.054	0.051	0.038	0.636	0.05	0.537	0.3	0.62	0.877	0.041	0.429	0.878	0.677	0.15	0.535	0.641	0.855	0.018
cg20414935	chr1	6445872	OpenSea	ACOT7	Body;1stExon;5'UTR	0.142	0.759	0.686	0.738	0.776	0.169	0.164	0.705	0.491	0.148	0.117	0.122	0.216	0.169	0.146	0.131	0.611	0.743	0.633	0.743	0.593	0.781	0.839	0.809	0.834	0.798	0.536	0.477	0.559	0.33	0.125	0.129	0.291	0.135	0.65	0.709	0.164	0.67	0.605	0.874	0.612	0.456	0.121	0.665
cg20492868	chr1	42202048	OpenSea	HIVEP3	5'UTR	0.091	0.466	0.653	0.642	0.686	0.104	0.095	0.528	0.613	0.115	0.119	0.088	0.146	0.21	0.138	0.21	0.421	0.466	0.714	0.577	0.499	0.509	0.486	0.557	0.515	0.444	0.493	0.291	0.268	0.171	0.101	0.188	0.21	0.111	0.825	0.417	0.077	0.784	0.781	0.616	0.521	0.569	0.09	0.522
cg20678835	chr1	23521332	OpenSea	HTR1D	TSS200	0.544	0.086	0.277	0.829	0.762	0.618	0.613	0.368	0.681	0.601	0.165	0.38	0.334	0.208	0.877	0.146	0.091	0.317	0.619	0.63	0.494	0.216	0.407	0.264	0.521	0.85	0.66	0.151	0.153	0.671	0.413	0.265	0.752	0.324	0.677	0.425	0.885	0.878	0.571	0.324	0.763	0.888	0.137	0.071
cg20958628	chr1	15249874	N_Shore	KIAA1026	Body;TSS1500	0.911	0.068	0.256	0.373	0.77	0.785	0.796	0.235	0.521	0.823	0.166	0.814	0.779	0.212	0.916	0.155	0.141	0.15	0.524	0.161	0.195	0.122	0.275	0.087	0.215	0.14	0.107	0.097	0.144	0.88	0.792	0.88	0.879	0.803	0.454	0.155	0.88	0.253	0.273	0.151	0.292	0.268	0.139	0.068
cg21111500	chr1	85665902	Island	SYDE2	Body	0.229	0.038	0.436	0.792	0.854	0.098	0.562	0.444	0.773	0.208	0.37	0.151	0.11	0.148	0.748	0.066	0.04	0.091	0.849	0.447	0.546	0.055	0.026	0.02	0.922	0.508	0.364	0.289	0.038	0.085	0.052	0.035	0.228	0.042	0.836	0.399	0.23	0.254	0.372	0.072	0.527	0.63	0.035	0.057
cg21201551	chr1	31632233	S_Shelf			0.947	0.338	0.209	0.313	0.607	0.796	0.788	0.241	0.496	0.932	0.93	0.851	0.749	0.94	0.926	0.891	0.291	0.321	0.78	0.224	0.27	0.455	0.542	0.209	0.404	0.275	0.439	0.322	0.354	0.857	0.706	0.918	0.903	0.914	0.381	0.205	0.931	0.318	0.276	0.308	0.454	0.203	0.864	0.204
cg21218687	chr1	200993311	S_Shore	KIF21B	TSS1500	0.941	0.592	0.166	0.356	0.766	0.875	0.783	0.247	0.336	0.911	0.441	0.911	0.891	0.827	0.945	0.602	0.194	0.236	0.421	0.241	0.187	0.222	0.505	0.281	0.201	0.237	0.335	0.638	0.649	0.921	0.862	0.947	0.911	0.879	0.19	0.25	0.939	0.337	0.225	0.215	0.314	0.256	0.71	0.11
cg21285056	chr1	2407718	N_Shelf	PLCH2	TSS200	0.886	0.049	0.219	0.912	0.863	0.918	0.901	0.1	0.698	0.927	0.113	0.815	0.747	0.21	0.879	0.133	0.091	0.126	0.167	0.253	0.419	0.065	0.129	0.063	0.703	0.848	0.852	0.087	0.106	0.913	0.921	0.868	0.897	0.885	0.843	0.27	0.922	0.912	0.879	0.276	0.695	0.823	0.103	0.055
cg21422605	chr1	85313514	OpenSea	LPAR3	Body	0.079	0.826	0.621	0.396	0.824	0.099	0.248	0.434	0.539	0.158	0.071	0.086	0.161	0.29	0.05	0.144	0.333	0.369	0.886	0.806	0.725	0.445	0.753	0.491	0.269	0.7	0.263	0.763	0.668	0.484	0.098	0.078	0.303	0.143	0.236	0.554	0.049	0.296	0.137	0.23	0.384	0.166	0.13	0.109
cg22109795	chr1	210468650	S_Shelf			0.304	0.121	0.679	0.841	0.627	0.426	0.512	0.408	0.75	0.382	0.035	0.179	0.179	0.081	0.646	0.049	0.044	0.434	0.473	0.728	0.721	0.191	0.236	0.092	0.881	0.762	0.836	0.276	0.255	0.329	0.406	0.444	0.377	0.345	0.792	0.67	0.716	0.86	0.837	0.365	0.882	0.82	0.035	0.228
cg22531266	chr1	222278177	OpenSea			0.432	0.063	0.337	0.806	0.505	0.389	0.22	0.405	0.405	0.365	0.307	0.316	0.568	0.728	0.619	0.259	0.093	0.158	0.566	0.185	0.142	0.103	0.187	0.074	0.883	0.927	0.231	0.071	0.081	0.208	0.304	0.615	0.745	0.867	0.83	0.202	0.693	0.913	0.821	0.203	0.833	0.943	0.165	0.059
cg22730412	chr1	51700609	N_Shore	RNF11	TSS1500	0.084	0.27	0.514	0.854	0.889	0.153	0.183	0.196	0.662	0.698	0.346	0.308	0.63	0.398	0.536	0.604	0.115	0.725	0.669	0.428	0.371	0.542	0.858	0.255	0.951	0.81	0.851	0.314	0.57	0.119	0.057	0.617	0.269	0.516	0.8	0.87	0.137	0.909	0.754	0.321	0.827	0.928	0.352	0.368
cg22814740	chr1	78442554	N_Shore	FUBP1	Body	0.466	0.326	0.665	0.684	0.539	0.096	0.398	0.341	0.469	0.378	0.561	0.089	0.118	0.778	0.609	0.656	0.135	0.553	0.584	0.704	0.435	0.117	0.252	0.107	0.824	0.935	0.371	0.086	0.507	0.592	0.094	0.528	0.289	0.583	0.876	0.111	0.126	0.866	0.584	0.093	0.761	0.891	0.607	0.285
cg22874802	chr1	16477614	N_Shelf	EPHA2	Body	0.299	0.416	0.854	0.801	0.877	0.308	0.507	0.836	0.884	0.294	0.213	0.116	0.26	0.228	0.475	0.181	0.601	0.79	0.695	0.826	0.833	0.841	0.577	0.7	0.864	0.814	0.796	0.628	0.502	0.509	0.419	0.237	0.423	0.311	0.851	0.751	0.731	0.812	0.74	0.839	0.855	0.8	0.228	0.641
cg23022809	chr1	2230923	N_Shore	SKI	Body	0.085	0.634	0.648	0.562	0.695	0.117	0.157	0.394	0.385	0.095	0.107	0.064	0.131	0.381	0.055	0.119	0.45	0.45	0.519	0.758	0.768	0.572	0.687	0.309	0.672	0.639	0.694	0.573	0.672	0.097	0.136	0.074	0.231	0.088	0.496	0.693	0.119	0.641	0.224	0.151	0.594	0.528	0.076	0.409
cg23735745	chr1	230248121	OpenSea	GALNT2	Body	0.149	0.067	0.769	0.804	0.768	0.294	0.049	0.472	0.805	0.263	0.031	0.215	0.111	0.395	0.289	0.248	0.183	0.615	0.577	0.669	0.745	0.491	0.321	0.566	0.858	0.842	0.803	0.08	0.097	0.269	0.604	0.188	0.446	0.128	0.776	0.427	0.07	0.726	0.727	0.822	0.671	0.714	0.358	0.181
cg23986578	chr1	18249536	OpenSea			0.025	0.03	0.768	0.867	0.735	0.031	0.067	0.642	0.621	0.042	0.176	0.049	0.018	0.132	0.165	0.172	0.041	0.481	0.528	0.434	0.518	0.604	0.444	0.029	0.823	0.885	0.531	0.083	0.057	0.023	0.019	0.248	0.056	0.13	0.916	0.363	0.124	0.92	0.908	0.373	0.814	0.883	0.212	0.03
cg24381587	chr1	158736312	OpenSea	OR6N1	1stExon	0.497	0.069	0.917	0.96	0.924	0.333	0.24	0.76	0.954	0.788	0.078	0.853	0.89	0.37	0.941	0.122	0.101	0.436	0.931	0.923	0.895	0.861	0.921	0.297	0.92	0.946	0.552	0.091	0.16	0.691	0.116	0.391	0.42	0.894	0.914	0.894	0.942	0.954	0.602	0.306	0.918	0.935	0.087	0.083
cg24407065	chr1	169335802	OpenSea	BLZF1;NME7	TSS1500;Body;5'UTR	0.952	0.125	0.383	0.903	0.73	0.935	0.948	0.263	0.786	0.942	0.537	0.882	0.676	0.35	0.917	0.274	0.317	0.305	0.075	0.264	0.332	0.221	0.353	0.394	0.894	0.746	0.652	0.303	0.458	0.942	0.778	0.803	0.947	0.934	0.809	0.493	0.541	0.878	0.641	0.281	0.821	0.894	0.433	0.696
cg24553773	chr1	53746271	S_Shelf	LRP8	Body	0.168	0.703	0.816	0.879	0.536	0.206	0.481	0.567	0.335	0.246	0.174	0.186	0.381	0.296	0.165	0.197	0.694	0.75	0.773	0.732	0.712	0.873	0.908	0.659	0.849	0.864	0.821	0.5	0.863	0.263	0.206	0.444	0.385	0.486	0.853	0.822	0.143	0.884	0.864	0.649	0.814	0.779	0.201	0.897
cg24577594	chr1	230240631	OpenSea	GALNT2	Body	0.038	0.363	0.445	0.45	0.68	0.044	0.069	0.342	0.133	0.034	0.036	0.027	0.048	0.04	0.041	0.034	0.427	0.43	0.814	0.649	0.437	0.586	0.387	0.467	0.689	0.489	0.574	0.557	0.5	0.043	0.026	0.026	0.026	0.029	0.371	0.537	0.032	0.574	0.124	0.562	0.54	0.37	0.037	0.402
cg24590395	chr1	47223410	OpenSea			0.927	0.071	0.251	0.671	0.798	0.914	0.7	0.334	0.717	0.92	0.498	0.86	0.846	0.658	0.955	0.794	0.057	0.183	0.6	0.478	0.232	0.47	0.118	0.169	0.504	0.612	0.364	0.115	0.091	0.855	0.923	0.919	0.877	0.919	0.584	0.297	0.931	0.472	0.286	0.095	0.321	0.421	0.572	0.035
cg25003357	chr1	233214030	OpenSea	PCNXL2	Body	0.168	0.039	0.32	0.636	0.86	0.172	0.39	0.229	0.561	0.272	0.26	0.151	0.142	0.157	0.673	0.145	0.077	0.252	0.135	0.204	0.388	0.305	0.147	0.141	0.73	0.708	0.555	0.077	0.15	0.254	0.172	0.221	0.605	0.115	0.449	0.402	0.231	0.653	0.433	0.392	0.542	0.536	0.198	0.229
cg25028404	chr1	157896400	OpenSea			0.756	0.077	0.778	0.686	0.827	0.445	0.15	0.349	0.741	0.409	0.183	0.602	0.489	0.69	0.72	0.159	0.061	0.182	0.742	0.753	0.62	0.208	0.776	0.252	0.457	0.858	0.37	0.085	0.152	0.771	0.115	0.454	0.197	0.26	0.7	0.513	0.793	0.651	0.322	0.195	0.596	0.581	0.145	0.084
cg25037394	chr1	24152592	OpenSea	HMGCL	TSS1500	0.987	0.023	0.14	0.376	0.68	0.976	0.987	0.111	0.052	0.941	0.065	0.859	0.775	0.313	0.794	0.192	0.096	0.153	0.45	0.095	0.129	0.561	0.026	0.066	0.781	0.432	0.791	0.118	0.05	0.934	0.837	0.694	0.978	0.95	0.127	0.16	0.795	0.058	0.018	0.13	0.449	0.149	0.139	0.059
cg25308738	chr1	150846117	N_Shelf	ARNT	Body	0.935	0.132	0.209	0.444	0.624	0.903	0.929	0.236	0.475	0.687	0.669	0.841	0.791	0.717	0.972	0.766	0.185	0.133	0.327	0.257	0.224	0.44	0.2	0.315	0.391	0.214	0.332	0.208	0.243	0.942	0.726	0.853	0.93	0.679	0.357	0.201	0.933	0.333	0.376	0.434	0.433	0.307	0.566	0.266
cg25619461	chr1	226617992	OpenSea			0.29	0.864	0.568	0.173	0.694	0.305	0.57	0.695	0.398	0.166	0.263	0.132	0.12	0.836	0.103	0.562	0.862	0.482	0.87	0.692	0.554	0.785	0.814	0.867	0.129	0.119	0.302	0.907	0.78	0.593	0.455	0.122	0.279	0.137	0.156	0.622	0.17	0.193	0.138	0.711	0.203	0.096	0.459	0.86
cg25683570	chr1	203051472	OpenSea			0.997	0.231	0.046	0.427	0.431	0.703	0.901	0.253	0.186	0.831	0.213	0.8	0.679	0.192	0.836	0.138	0.289	0.289	0.623	0.059	0.092	0.197	0.492	0.42	0.791	0.245	0.591	0.326	0.143	0.805	0.804	0.63	0.921	0.888	0.423	0.556	0.853	0.317	0.388	0.286	0.205	0.483	0.218	0.257
cg25764120	chr1	56192381	OpenSea			0.839	0.946	0.039	0.094	0.494	0.901	0.794	0.076	0.076	0.418	0.347	0.649	0.367	0.587	0.803	0.847	0.448	0.053	0.309	0.042	0.101	0.56	0.198	0.4	0.186	0.338	0.151	0.934	0.514	0.924	0.943	0.171	0.624	0.504	0.037	0.479	0.744	0.057	0.058	0.033	0.06	0.028	0.838	0.58
cg25838968	chr1	208250847	OpenSea	PLXNA2	Body	0.123	0.836	0.85	0.846	0.883	0.082	0.197	0.655	0.609	0.14	0.09	0.119	0.102	0.22	0.367	0.193	0.218	0.824	0.86	0.677	0.86	0.82	0.68	0.859	0.908	0.856	0.849	0.637	0.65	0.127	0.084	0.199	0.214	0.309	0.826	0.778	0.119	0.742	0.819	0.811	0.813	0.675	0.085	0.22
cg26026951	chr1	95408771	OpenSea			0.95	0.604	0.137	0.227	0.906	0.901	0.891	0.251	0.602	0.901	0.768	0.884	0.901	0.883	0.929	0.878	0.355	0.143	0.695	0.17	0.209	0.384	0.524	0.689	0.61	0.148	0.262	0.425	0.433	0.97	0.839	0.924	0.944	0.917	0.374	0.308	0.96	0.259	0.611	0.713	0.422	0.163	0.838	0.462
cg26250086	chr1	6830972	OpenSea			0.119	0.507	0.783	0.731	0.845	0.049	0.37	0.603	0.898	0.172	0.031	0.049	0.067	0.081	0.34	0.222	0.117	0.1	0.894	0.739	0.758	0.138	0.893	0.523	0.916	0.681	0.553	0.598	0.726	0.171	0.016	0.04	0.171	0.221	0.937	0.723	0.031	0.926	0.502	0.352	0.813	0.89	0.155	0.458
cg26367275	chr1	11596950	S_Shore	PTCHD2	3'UTR	0.682	0.907	0.149	0.201	0.529	0.346	0.552	0.384	0.252	0.46	0.708	0.456	0.484	0.923	0.605	0.893	0.883	0.184	0.41	0.266	0.209	0.568	0.571	0.787	0.208	0.069	0.282	0.909	0.662	0.715	0.517	0.342	0.601	0.461	0.137	0.278	0.508	0.122	0.11	0.706	0.29	0.111	0.844	0.735
cg27424906	chr1	62662166	S_Shore	L1TD1	5'UTR	0.78	0.223	0.3	0.793	0.908	0.846	0.79	0.457	0.832	0.548	0.387	0.392	0.921	0.267	0.939	0.743	0.172	0.343	0.587	0.339	0.342	0.727	0.227	0.329	0.835	0.862	0.595	0.168	0.321	0.891	0.783	0.839	0.865	0.925	0.881	0.408	0.953	0.868	0.634	0.741	0.722	0.911	0.797	0.152
cg00133811	chr2	149793702	OpenSea	KIF5C	Body	0.099	0.777	0.65	0.851	0.55	0.138	0.343	0.361	0.637	0.12	0.511	0.112	0.175	0.426	0.107	0.508	0.742	0.677	0.427	0.78	0.801	0.794	0.919	0.538	0.665	0.909	0.825	0.906	0.601	0.118	0.123	0.114	0.298	0.143	0.876	0.706	0.086	0.925	0.933	0.378	0.53	0.928	0.314	0.655
cg00234616	chr2	74740572	Island	TLX2	TSS1500	0.106	0.658	0.903	0.836	0.83	0.093	0.282	0.89	0.78	0.069	0.058	0.085	0.068	0.05	0.128	0.053	0.05	0.875	0.715	0.917	0.86	0.854	0.542	0.152	0.898	0.928	0.525	0.132	0.282	0.114	0.066	0.055	0.304	0.061	0.873	0.593	0.077	0.875	0.799	0.387	0.733	0.826	0.034	0.035
cg00495988	chr2	220348803	N_Shore	SPEG	Body	0.936	0.452	0.411	0.214	0.607	0.875	0.894	0.543	0.227	0.567	0.903	0.605	0.801	0.891	0.947	0.445	0.941	0.4	0.899	0.279	0.387	0.94	0.691	0.945	0.146	0.04	0.043	0.131	0.473	0.889	0.933	0.86	0.849	0.922	0.156	0.056	0.172	0.475	0.471	0.987	0.358	0.074	0.927	0.999
cg00539322	chr2	234216360	OpenSea	SAG	1stExon;5'UTR	0.965	0.06	0.148	0.542	0.54	0.939	0.877	0.227	0.814	0.909	0.498	0.952	0.965	0.26	0.979	0.351	0.173	0.209	0.139	0.111	0.257	0.182	0.15	0.161	0.372	0.564	0.384	0.103	0.123	0.925	0.949	0.918	0.975	0.951	0.527	0.276	0.944	0.503	0.435	0.712	0.557	0.414	0.465	0.117
cg00712779	chr2	202317602	S_Shore	STRADB;TRAK2	5'UTR;TSS1500	0.97	0.178	0.094	0.709	0.961	0.953	0.889	0.258	0.817	0.931	0.978	0.754	0.812	0.234	0.981	0.237	0.076	0.125	0.278	0.119	0.171	0.17	0.207	0.957	0.544	0.851	0.777	0.158	0.137	0.759	0.976	0.912	0.975	0.928	0.621	0.342	0.898	0.67	0.185	0.547	0.595	0.888	0.079	0.847
cg00755950	chr2	69910490	OpenSea			0.032	0.426	0.551	0.528	0.863	0.02	0.043	0.453	0.429	0.026	0.106	0.06	0.018	0.185	0.173	0.306	0.045	0.235	0.814	0.55	0.623	0.292	0.761	0.335	0.735	0.544	0.475	0.212	0.315	0.235	0.027	0.079	0.061	0.023	0.628	0.448	0.148	0.714	0.421	0.382	0.33	0.763	0.183	0.057
cg00912580	chr2	135169533	OpenSea	MGAT5	Body	0.113	0.753	0.452	0.556	0.45	0.178	0.469	0.641	0.399	0.215	0.179	0.153	0.35	0.146	0.23	0.121	0.682	0.53	0.655	0.456	0.433	0.481	0.668	0.572	0.722	0.627	0.637	0.705	0.737	0.198	0.157	0.224	0.285	0.163	0.584	0.642	0.579	0.741	0.604	0.747	0.242	0.566	0.085	0.631
cg01057176	chr2	115200247	OpenSea	DPP10	1stExon;5'UTR	0.066	0.058	0.93	0.915	0.888	0.055	0.24	0.918	0.902	0.053	0.099	0.055	0.14	0.126	0.397	0.075	0.426	0.889	0.914	0.875	0.852	0.772	0.851	0.808	0.932	0.968	0.873	0.605	0.65	0.046	0.044	0.086	0.072	0.225	0.912	0.87	0.37	0.953	0.924	0.935	0.782	0.896	0.056	0.953
cg01173650	chr2	218938006	OpenSea	RUFY4	Body	0.82	0.059	0.366	0.489	0.741	0.779	0.73	0.442	0.464	0.74	0.746	0.819	0.713	0.904	0.777	0.883	0.115	0.685	0.722	0.578	0.313	0.824	0.582	0.287	0.336	0.43	0.148	0.066	0.161	0.909	0.622	0.709	0.896	0.877	0.718	0.344	0.865	0.679	0.649	0.45	0.325	0.494	0.783	0.149
cg01294283	chr2	121372064	OpenSea			0.06	0.905	0.724	0.589	0.924	0.067	0.469	0.751	0.572	0.214	0.05	0.462	0.105	0.143	0.603	0.085	0.898	0.63	0.89	0.899	0.757	0.925	0.933	0.865	0.753	0.73	0.399	0.919	0.927	0.396	0.048	0.387	0.174	0.106	0.197	0.815	0.212	0.467	0.282	0.76	0.61	0.396	0.145	0.935
cg01384319	chr2	134766697	N_Shore			0.928	0.061	0.108	0.348	0.41	0.856	0.581	0.097	0.292	0.903	0.063	0.649	0.859	0.211	0.754	0.04	0.105	0.374	0.403	0.073	0.095	0.106	0.169	0.09	0.375	0.433	0.517	0.09	0.195	0.851	0.149	0.673	0.896	0.649	0.426	0.538	0.957	0.251	0.098	0.153	0.416	0.287	0.066	0.122
cg01477253	chr2	74885882	S_Shelf	SEMA4F	Body	0.694	0.849	0.067	0.237	0.442	0.852	0.878	0.129	0.097	0.455	0.392	0.652	0.872	0.202	0.89	0.828	0.412	0.209	0.723	0.267	0.132	0.053	0.805	0.151	0.34	0.054	0.472	0.894	0.857	0.853	0.814	0.299	0.606	0.715	0.167	0.569	0.872	0.518	0.078	0.078	0.225	0.798	0.83	0.146
cg01573381	chr2	45049316	OpenSea			0.566	0.955	0.612	0.146	0.845	0.543	0.843	0.29	0.662	0.267	0.932	0.448	0.456	0.922	0.341	0.922	0.593	0.386	0.796	0.827	0.451	0.827	0.871	0.59	0.141	0.121	0.175	0.929	0.854	0.924	0.691	0.197	0.36	0.414	0.074	0.675	0.338	0.106	0.1	0.535	0.139	0.09	0.932	0.676
cg01961783	chr2	3471056	OpenSea	TTC15	Body	0.249	0.709	0.067	0.112	0.193	0.165	0.836	0.123	0.056	0.368	0.896	0.218	0.189	0.915	0.903	0.766	0.694	0.095	0.316	0.092	0.124	0.655	0.491	0.479	0.102	0.04	0.103	0.276	0.489	0.117	0.322	0.874	0.481	0.874	0.044	0.173	0.948	0.067	0.039	0.203	0.118	0.043	0.935	0.875
cg02197608	chr2	129101883	N_Shore			0.945	0.333	0.374	0.342	0.855	0.978	0.961	0.528	0.432	0.97	0.868	0.929	0.946	0.885	0.978	0.961	0.746	0.278	0.932	0.739	0.261	0.462	0.84	0.543	0.547	0.332	0.547	0.478	0.41	0.958	0.978	0.958	0.983	0.973	0.27	0.322	0.965	0.281	0.518	0.721	0.423	0.266	0.887	0.1
cg02245378	chr2	223161771	Island	PAX3;CCDC140	Body;TSS1500	0.1	0.148	0.105	0.18	0.429	0.188	0.265	0.324	0.107	0.413	0.057	0.142	0.484	0.059	0.888	0.054	0.427	0.563	0.48	0.179	0.139	0.907	0.624	0.878	0.803	0.115	0.264	0.423	0.182	0.504	0.133	0.811	0.575	0.856	0.133	0.268	0.556	0.146	0.182	0.956	0.459	0.443	0.044	0.366
cg02251393	chr2	159651559	OpenSea	DAPL1	TSS1500	0.055	0.055	0.815	0.868	0.925	0.2	0.065	0.602	0.78	0.163	0.123	0.052	0.11	0.14	0.091	0.105	0.086	0.452	0.779	0.69	0.719	0.768	0.645	0.265	0.831	0.898	0.515	0.219	0.227	0.166	0.134	0.111	0.26	0.128	0.768	0.506	0.053	0.843	0.714	0.612	0.51	0.802	0.115	0.124
cg02499308	chr2	135594780	OpenSea	ACMSD	TSS1500	0.075	0.797	0.129	0.68	0.957	0.584	0.533	0.579	0.891	0.881	0.13	0.743	0.592	0.968	0.063	0.579	0.683	0.102	0.827	0.929	0.539	0.771	0.932	0.17	0.856	0.977	0.967	0.78	0.739	0.786	0.08	0.211	0.943	0.128	0.107	0.727	0.977	0.432	0.202	0.856	0.622	0.831	0.558	0.11
cg02641801	chr2	26213508	OpenSea			0.884	0.045	0.204	0.286	0.902	0.704	0.549	0.343	0.531	0.594	0.779	0.734	0.774	0.844	0.874	0.804	0.104	0.121	0.831	0.258	0.157	0.059	0.308	0.066	0.141	0.322	0.151	0.375	0.115	0.896	0.596	0.78	0.675	0.655	0.181	0.12	0.876	0.197	0.107	0.298	0.343	0.178	0.584	0.041
cg03138124	chr2	68290812	OpenSea	C1D	TSS1500	0.989	0.072	0.058	0.35	0.464	0.956	0.991	0.115	0.973	0.966	0.517	0.895	0.957	0.407	0.943	0.165	0.271	0.153	0.09	0.091	0.164	0.896	0.252	0.877	0.517	0.39	0.156	0.087	0.213	0.968	0.974	0.864	0.934	0.959	0.201	0.388	0.903	0.148	0.104	0.883	0.359	0.437	0.106	0.881
cg03170036	chr2	202814433	OpenSea			0.945	0.895	0.149	0.243	0.538	0.964	0.827	0.241	0.338	0.942	0.032	0.916	0.916	0.184	0.954	0.08	0.088	0.091	0.687	0.152	0.086	0.144	0.448	0.314	0.276	0.19	0.819	0.104	0.271	0.973	0.907	0.954	0.91	0.91	0.199	0.203	0.961	0.104	0.075	0.081	0.313	0.167	0.215	0.131
cg03282107	chr2	62521430	OpenSea			0.067	0.915	0.786	0.466	0.89	0.081	0.34	0.606	0.495	0.125	0.073	0.091	0.105	0.386	0.085	0.251	0.649	0.458	0.861	0.837	0.687	0.825	0.826	0.838	0.79	0.57	0.676	0.93	0.808	0.375	0.116	0.163	0.238	0.094	0.443	0.74	0.12	0.386	0.41	0.728	0.393	0.377	0.114	0.76
cg03313126	chr2	3705178	OpenSea	ALLC	TSS1500	0.073	0.591	0.583	0.787	0.647	0.122	0.036	0.649	0.618	0.088	0.074	0.067	0.129	0.169	0.088	0.102	0.24	0.68	0.709	0.569	0.57	0.603	0.852	0.613	0.84	0.752	0.813	0.508	0.549	0.054	0.074	0.158	0.284	0.116	0.676	0.653	0.079	0.898	0.849	0.632	0.743	0.856	0.107	0.803
cg03560973	chr2	25390400	N_Shore	POMC	5'UTR	0.194	0.92	0.522	0.363	0.928	0.552	0.724	0.104	0.323	0.2	0.84	0.239	0.368	0.845	0.904	0.845	0.896	0.314	0.849	0.113	0.109	0.321	0.72	0.843	0.86	0.255	0.462	0.905	0.426	0.396	0.123	0.276	0.504	0.778	0.12	0.406	0.386	0.075	0.068	0.673	0.759	0.088	0.848	0.843
cg03805618	chr2	175198664	N_Shore	SP9	TSS1500	0.302	0.935	0.535	0.075	0.835	0.051	0.545	0.615	0.146	0.134	0.881	0.19	0.06	0.778	0.885	0.892	0.909	0.937	0.666	0.807	0.47	0.748	0.944	0.885	0.849	0.414	0.236	0.907	0.499	0.209	0.038	0.306	0.676	0.485	0.103	0.679	0.047	0.385	0.44	0.941	0.368	0.285	0.906	0.866
cg03817727	chr2	219861653	S_Shore			0.09	0.264	0.677	0.746	0.551	0.127	0.118	0.516	0.73	0.126	0.192	0.082	0.167	0.217	0.063	0.111	0.336	0.558	0.523	0.644	0.54	0.596	0.352	0.721	0.626	0.738	0.589	0.116	0.176	0.19	0.102	0.163	0.219	0.112	0.703	0.336	0.065	0.728	0.801	0.696	0.611	0.657	0.103	0.355
cg04447362	chr2	237654635	OpenSea			0.799	0.038	0.331	0.725	0.866	0.773	0.678	0.427	0.41	0.868	0.439	0.413	0.709	0.229	0.583	0.703	0.077	0.321	0.285	0.165	0.189	0.199	0.038	0.055	0.487	0.767	0.63	0.073	0.062	0.893	0.892	0.727	0.695	0.725	0.464	0.34	0.636	0.607	0.48	0.202	0.764	0.331	0.512	0.05
cg05155595	chr2	70008161	OpenSea	ANXA4	5'UTR	0.784	0.04	0.055	0.386	0.508	0.787	0.834	0.056	0.268	0.854	0.056	0.605	0.479	0.152	0.917	0.117	0.093	0.051	0.435	0.041	0.105	0.077	0.395	0.273	0.675	0.095	0.507	0.052	0.117	0.911	0.775	0.782	0.875	0.699	0.269	0.218	0.86	0.568	0.359	0.167	0.458	0.642	0.264	0.127
cg05166976	chr2	242842459	N_Shore			0.174	0.656	0.326	0.352	0.831	0.248	0.242	0.396	0.633	0.17	0.497	0.158	0.133	0.829	0.142	0.822	0.808	0.486	0.755	0.423	0.484	0.875	0.759	0.879	0.359	0.497	0.391	0.846	0.851	0.282	0.428	0.166	0.249	0.138	0.201	0.73	0.092	0.083	0.134	0.902	0.436	0.109	0.812	0.884
cg05204104	chr2	235403141	N_Shore	ARL4C	3'UTR;1stExon	0.069	0.924	0.544	0.919	0.094	0.084	0.019	0.615	0.845	0.288	0.083	0.065	0.123	0.155	0.025	0.113	0.796	0.471	0.427	0.31	0.224	0.234	0.745	0.668	0.672	0.751	0.584	0.857	0.928	0.103	0.086	0.083	0.16	0.098	0.915	0.788	0.064	0.967	0.956	0.147	0.14	0.867	0.053	0.429
cg05592292	chr2	9778686	OpenSea			0.052	0.374	0.431	0.617	0.552	0.061	0.13	0.467	0.424	0.105	0.03	0.074	0.11	0.115	0.053	0.087	0.424	0.5	0.72	0.512	0.515	0.496	0.625	0.617	0.532	0.567	0.377	0.35	0.252	0.057	0.058	0.084	0.248	0.061	0.702	0.404	0.05	0.638	0.647	0.555	0.394	0.594	0.047	0.665
cg05662664	chr2	241110281	OpenSea			0.967	0.088	0.221	0.821	0.892	0.933	0.91	0.119	0.879	0.951	0.068	0.942	0.932	0.266	0.938	0.296	0.433	0.222	0.267	0.145	0.138	0.103	0.86	0.527	0.707	0.866	0.06	0.167	0.087	0.963	0.96	0.933	0.926	0.911	0.732	0.625	0.931	0.863	0.827	0.386	0.565	0.882	0.123	0.307
cg05676570	chr2	135985164	OpenSea	ZRANB3	Body	0.992	0.953	0.087	0.083	0.604	0.907	0.88	0.204	0.116	0.875	0.933	0.785	0.447	0.957	0.939	0.928	0.718	0.07	0.772	0.32	0.105	0.306	0.586	0.589	0.079	0.004	0.198	0.636	0.528	0.963	0.96	0.58	0.773	0.483	0.066	0.135	0.852	0.075	0.098	0.565	0.127	0.095	0.943	0.846
cg05854601	chr2	40351367	OpenSea	SLC8A1	Body	0.969	0.018	0.461	0.725	0.875	0.99	0.878	0.264	0.686	0.975	0.281	0.933	0.849	0.176	0.96	0.427	0.062	0.099	0.139	0.14	0.367	0.093	0.045	0.138	0.831	0.712	0.48	0.047	0.096	0.97	0.933	0.95	0.976	0.965	0.722	0.39	0.944	0.622	0.472	0.616	0.611	0.836	0.326	0.207
cg06364159	chr2	234216155	OpenSea	SAG	TSS200	0.92	0.039	0.115	0.504	0.516	0.904	0.89	0.26	0.8	0.871	0.454	0.903	0.885	0.19	0.912	0.55	0.215	0.213	0.108	0.218	0.291	0.174	0.046	0.357	0.342	0.721	0.275	0.059	0.115	0.901	0.905	0.862	0.918	0.891	0.41	0.208	0.933	0.455	0.423	0.725	0.536	0.508	0.486	0.085
cg06495401	chr2	109559412	S_Shore	EDAR	5'UTR	0.946	0.254	0.485	0.773	0.924	0.938	0.913	0.576	0.71	0.919	0.297	0.893	0.896	0.355	0.948	0.333	0.437	0.418	0.686	0.647	0.553	0.766	0.374	0.665	0.642	0.837	0.433	0.259	0.366	0.807	0.739	0.874	0.781	0.923	0.526	0.344	0.928	0.346	0.397	0.646	0.374	0.507	0.314	0.434
cg06695069	chr2	205159132	OpenSea			0.956	0.046	0.092	0.308	0.648	0.997	0.828	0.237	0.381	0.989	0.656	0.97	0.981	0.583	0.992	0.222	0.119	0.107	0.16	0.054	0.14	0.114	0.185	0.303	0.422	0.173	0.414	0.093	0.111	0.996	0.963	0.957	1	0.978	0.32	0.377	0.989	0.128	0.315	0.409	0.544	0.169	0.777	0.097
cg06796713	chr2	66664871	S_Shelf	MEIS1	Body	0.038	0.055	0.909	0.903	0.571	0.043	0.031	0.725	0.89	0.041	0.529	0.08	0.07	0.101	0.255	0.037	0.078	0.764	0.88	0.912	0.864	0.892	0.633	0.854	0.943	0.91	0.903	0.118	0.656	0.029	0.049	0.09	0.074	0.64	0.883	0.828	0.038	0.935	0.928	0.671	0.726	0.905	0.032	0.588
cg07211496	chr2	178973164	N_Shelf	PDE11A	TSS200	0.417	0.315	0.098	0.394	0.839	0.696	0.812	0.351	0.577	0.832	0.702	0.735	0.839	0.943	0.869	0.924	0.152	0.104	0.852	0.304	0.181	0.432	0.574	0.103	0.32	0.706	0.326	0.391	0.277	0.866	0.655	0.361	0.629	0.869	0.225	0.174	0.942	0.29	0.071	0.336	0.203	0.128	0.93	0.037
cg07313720	chr2	209029594	OpenSea	CRYGA	TSS1500	0.812	0.059	0.179	0.469	0.948	0.931	0.943	0.235	0.671	0.744	0.699	0.572	0.854	0.818	0.814	0.399	0.127	0.105	0.485	0.257	0.099	0.119	0.17	0.599	0.92	0.503	0.561	0.115	0.165	0.973	0.954	0.401	0.964	0.809	0.445	0.217	0.688	0.127	0.083	0.35	0.823	0.31	0.331	0.145
cg07546943	chr2	236523362	OpenSea	AGAP1	Body	0.314	0.928	0.607	0.368	0.907	0.122	0.615	0.497	0.454	0.325	0.048	0.229	0.454	0.132	0.608	0.346	0.66	0.422	0.88	0.809	0.489	0.862	0.909	0.781	0.8	0.479	0.736	0.922	0.864	0.232	0.228	0.395	0.444	0.288	0.2	0.485	0.718	0.577	0.103	0.2	0.358	0.73	0.057	0.857
cg07930673	chr2	2650283	N_Shelf			0.943	0.292	0.22	0.425	0.697	0.926	0.874	0.32	0.403	0.89	0.532	0.862	0.889	0.374	0.956	0.613	0.281	0.17	0.786	0.212	0.182	0.433	0.646	0.707	0.764	0.435	0.631	0.23	0.233	0.926	0.927	0.924	0.894	0.945	0.457	0.344	0.944	0.436	0.559	0.73	0.598	0.278	0.448	0.38
cg08110610	chr2	234216147	OpenSea	SAG	TSS200	0.886	0.067	0.157	0.432	0.529	0.935	0.881	0.288	0.711	0.927	0.355	0.898	0.893	0.244	0.899	0.435	0.193	0.222	0.124	0.194	0.283	0.223	0.114	0.46	0.355	0.722	0.358	0.095	0.143	0.917	0.871	0.912	0.876	0.906	0.533	0.289	0.899	0.474	0.541	0.801	0.593	0.413	0.415	0.158
cg08151442	chr2	238632428	OpenSea	LRRFIP1	Body	0.108	0.329	0.64	0.869	0.821	0.094	0.135	0.596	0.698	0.232	0.123	0.126	0.493	0.163	0.527	0.1	0.198	0.653	0.607	0.686	0.729	0.528	0.563	0.566	0.889	0.856	0.836	0.276	0.378	0.199	0.084	0.315	0.227	0.258	0.824	0.505	0.348	0.891	0.832	0.525	0.805	0.875	0.184	0.685
cg08916461	chr2	105031896	OpenSea			0.514	0.054	0.532	0.838	0.834	0.366	0.506	0.246	0.804	0.403	0.243	0.568	0.319	0.154	0.704	0.103	0.077	0.252	0.822	0.55	0.372	0.235	0.652	0.242	0.751	0.747	0.606	0.053	0.117	0.752	0.223	0.314	0.641	0.3	0.711	0.362	0.709	0.815	0.846	0.481	0.662	0.841	0.077	0.157
cg09113070	chr2	86114036	N_Shore	ST3GAL5	Body	0.046	0.044	0.796	0.807	0.671	0.107	0.23	0.574	0.291	0.291	0.031	0.083	0.252	0.061	0.584	0.031	0.09	0.623	0.405	0.702	0.702	0.52	0.04	0.299	0.869	0.861	0.856	0.046	0.198	0.054	0.079	0.288	0.198	0.151	0.816	0.467	0.62	0.785	0.874	0.354	0.569	0.578	0.027	0.194
cg09245319	chr2	227049703	OpenSea			0.031	0.937	0.84	0.797	0.954	0.061	0.16	0.928	0.687	0.06	0.234	0.064	0.099	0.597	0.019	0.776	0.918	0.564	0.942	0.734	0.553	0.919	0.813	0.972	0.541	0.927	0.373	0.796	0.938	0.104	0.067	0.069	0.241	0.057	0.411	0.945	0.049	0.767	0.332	0.719	0.574	0.938	0.472	0.971
cg10331500	chr2	70776226	N_Shelf	TGFA	Body	0.957	0.083	0.123	0.173	0.845	0.889	0.974	0.052	0.401	0.815	0.793	0.892	0.989	0.534	0.987	0.543	0.111	0.118	0.733	0.165	0.106	0.122	0.428	0.145	0.466	0.177	0.194	0.155	0.092	0.935	0.949	0.921	0.965	0.794	0.106	0.203	0.915	0.128	0.139	0.079	0.44	0.228	0.836	0.049
cg10416784	chr2	58797233	OpenSea			0.777	0.219	0.197	0.325	0.144	0.78	0.575	0.082	0.686	0.771	0.062	0.731	0.659	0.132	0.877	0.076	0.054	0.226	0.27	0.278	0.252	0.075	0.639	0.046	0.308	0.095	0.057	0.199	0.172	0.963	0.851	0.773	0.755	0.863	0.188	0.163	0.847	0.181	0.315	0.304	0.231	0.288	0.048	0.036
cg10446433	chr2	28442539	OpenSea	BRE	Body	0.903	0.046	0.308	0.47	0.762	0.884	0.806	0.385	0.604	0.859	0.81	0.823	0.846	0.285	0.934	0.726	0.182	0.243	0.275	0.117	0.328	0.494	0.095	0.447	0.724	0.381	0.653	0.117	0.101	0.897	0.891	0.841	0.93	0.804	0.399	0.317	0.93	0.499	0.494	0.662	0.492	0.513	0.465	0.099
cg11074070	chr2	80557293	OpenSea	CTNNA2	Body	0.948	0.347	0.216	0.258	0.333	0.946	0.623	0.252	0.281	0.941	0.881	0.93	0.917	0.876	0.927	0.841	0.362	0.207	0.617	0.242	0.235	0.488	0.684	0.645	0.397	0.141	0.249	0.212	0.311	0.947	0.91	0.939	0.959	0.955	0.365	0.322	0.977	0.273	0.718	0.731	0.434	0.227	0.852	0.295
cg11428546	chr2	100723110	S_Shelf	AFF3	TSS1500;5'UTR	0.076	0.461	0.902	0.933	0.903	0.08	0.124	0.781	0.892	0.176	0.128	0.085	0.118	0.466	0.239	0.15	0.48	0.804	0.922	0.917	0.893	0.834	0.912	0.575	0.916	0.953	0.893	0.4	0.225	0.16	0.093	0.298	0.244	0.073	0.903	0.877	0.33	0.945	0.938	0.602	0.8	0.924	0.177	0.363
cg11519236	chr2	48825037	OpenSea	STON1;STON1-GTF2A1L	3'UTR;Body	0.958	0.319	0.157	0.52	0.686	0.967	0.924	0.256	0.155	0.929	0.915	0.941	0.885	0.968	0.85	0.976	0.102	0.304	0.39	0.374	0.19	0.236	0.847	0.22	0.273	0.337	0.114	0.168	0.337	0.977	0.818	0.884	0.957	0.964	0.382	0.259	0.951	0.486	0.601	0.575	0.531	0.215	0.947	0.142
cg11841522	chr2	220348592	N_Shore	SPEG	Body	0.921	0.333	0.375	0.303	0.656	0.867	0.897	0.653	0.318	0.689	0.878	0.723	0.795	0.905	0.89	0.593	0.887	0.438	0.86	0.313	0.262	0.922	0.752	0.9	0.169	0.085	0.219	0.418	0.325	0.906	0.888	0.869	0.833	0.895	0.184	0.191	0.363	0.119	0.16	0.942	0.293	0.09	0.92	0.912
cg11918450	chr2	33359198	OpenSea	LTBP1	Body;TSS1500	0.115	0.852	0.888	0.921	0.89	0.12	0.062	0.853	0.777	0.224	0.112	0.196	0.158	0.144	0.149	0.107	0.244	0.819	0.93	0.828	0.792	0.877	0.873	0.453	0.92	0.913	0.791	0.663	0.671	0.25	0.129	0.158	0.304	0.104	0.915	0.889	0.178	0.914	0.9	0.734	0.791	0.871	0.139	0.842
cg12155676	chr2	11970561	OpenSea			0.083	0.879	0.634	0.208	0.847	0.08	0.21	0.754	0.659	0.077	0.063	0.116	0.055	0.034	0.069	0.036	0.876	0.776	0.868	0.371	0.479	0.766	0.939	0.826	0.913	0.465	0.818	0.911	0.445	0.864	0.152	0.1	0.064	0.05	0.286	0.728	0.708	0.262	0.171	0.761	0.577	0.271	0.059	0.485
cg12542656	chr2	43269469	OpenSea			0.205	0.738	0.606	0.868	0.836	0.413	0.266	0.683	0.732	0.295	0.044	0.087	0.091	0.125	0.065	0.06	0.341	0.819	0.848	0.838	0.608	0.679	0.744	0.63	0.717	0.667	0.723	0.611	0.574	0.517	0.402	0.529	0.572	0.061	0.877	0.497	0.276	0.838	0.857	0.864	0.732	0.841	0.047	0.746
cg12595667	chr2	136872094	N_Shore	CXCR4	3'UTR;1stExon	0.104	0.051	0.875	0.963	0.924	0.057	0.199	0.571	0.724	0.09	0.244	0.055	0.106	0.918	0.116	0.774	0.057	0.422	0.882	0.762	0.876	0.772	0.556	0.476	0.962	0.966	0.931	0.063	0.209	0.489	0.073	0.883	0.215	0.141	0.944	0.606	0.05	0.96	0.993	0.908	0.84	0.919	0.408	0.648
cg13010785	chr2	74647579	N_Shore	WDR54	TSS1500	0.867	0.257	0.147	0.621	0.802	0.851	0.831	0.226	0.868	0.865	0.736	0.775	0.826	0.779	0.83	0.562	0.433	0.347	0.374	0.303	0.299	0.185	0.316	0.17	0.196	0.486	0.499	0.368	0.175	0.884	0.569	0.831	0.868	0.838	0.386	0.273	0.866	0.346	0.436	0.165	0.299	0.434	0.599	0.143
cg13507269	chr2	214588134	OpenSea	SPAG16	Body	0.952	0.435	0.161	0.615	0.651	0.986	0.844	0.286	0.874	0.983	0.333	0.943	0.256	0.216	0.995	0.249	0.297	0.13	0.229	0.245	0.338	0.146	0.361	0.651	0.798	0.683	0.716	0.302	0.278	0.964	0.905	0.968	0.899	0.929	0.823	0.676	0.915	0.859	0.974	0.796	0.448	0.684	0.127	0.263
cg14003211	chr2	10384622	OpenSea			0.897	0.156	0.171	0.398	0.777	0.886	0.938	0.242	0.544	0.858	0.84	0.872	0.922	0.703	0.931	0.803	0.134	0.163	0.647	0.156	0.232	0.192	0.313	0.195	0.652	0.236	0.245	0.231	0.213	0.94	0.892	0.886	0.904	0.922	0.349	0.273	0.9	0.242	0.229	0.415	0.471	0.191	0.78	0.119
cg14445389	chr2	100426973	OpenSea	AFF3	Body	0.928	0.018	0.5	0.766	0.843	0.91	0.932	0.338	0.549	0.962	0.681	0.891	0.952	0.413	0.939	0.78	0.082	0.143	0.527	0.545	0.502	0.091	0.13	0.073	0.764	0.794	0.621	0.043	0.076	0.953	0.867	0.923	0.94	0.966	0.587	0.343	0.931	0.598	0.604	0.23	0.531	0.652	0.691	0.032
cg14537825	chr2	98344873	S_Shelf	ZAP70	Body	0.185	0.805	0.902	0.83	0.88	0.332	0.342	0.782	0.712	0.376	0.225	0.301	0.351	0.243	0.483	0.3	0.493	0.839	0.809	0.912	0.856	0.716	0.88	0.394	0.912	0.909	0.882	0.823	0.8	0.259	0.349	0.215	0.347	0.341	0.817	0.856	0.576	0.856	0.728	0.634	0.747	0.892	0.202	0.58
cg14635303	chr2	1050113	N_Shelf	SNTG2	Body	0.815	0.082	0.173	0.242	0.562	0.719	0.774	0.143	0.315	0.886	0.419	0.636	0.741	0.493	0.919	0.754	0.11	0.1	0.299	0.139	0.212	0.062	0.281	0.063	0.329	0.422	0.097	0.1	0.111	0.831	0.56	0.801	0.885	0.879	0.221	0.186	0.93	0.171	0.082	0.04	0.398	0.15	0.592	0.04
cg15005441	chr2	20553087	S_Shelf			0.866	0.174	0.033	0.346	0.532	0.793	0.884	0.084	0.168	0.914	0.892	0.916	0.946	0.808	0.976	0.94	0.095	0.091	0.072	0.031	0.112	0.089	0.132	0.215	0.515	0.227	0.592	0.351	0.445	0.394	0.356	0.937	0.774	0.881	0.267	0.318	0.942	0.199	0.096	0.054	0.369	0.302	0.895	0.771
[truncated: 719 more columns]
